# Supplementary material for: (E)-2-(4-Chloro­phen­oxy)-N′-(pyridin-4-yl­methyl­idene)acetohydrazide
Source: Acta Crystallogr Sect E Struct Rep Online. 2012 Dec 8;69(Pt 1):o28. doi: 10.1107/S1600536812045989 (PMC3588333; doi:10.1107/S1600536812045989)
Supplement: Supplementary file 1 [file e-69-00o28-sup1.cif]

##############################################################################
#                                                                            #
# This CIF contains the data in a paper accepted for publication in          #
# Acta Crystallographica Section E. It conforms to the requirements of       #
# Notes for Authors for Acta Crystallographica Section E, and has been       #
# peer reviewed under the auspices of the IUCr Commission on Journals.       #
#                                                                            #
# Full details of the Crystallographic Information File format               #
# are given in the paper "The Crystallographic Information File (CIF):       #
# a New Standard Archive File for Crystallography" by S. R. Hall, F. H.      #
# Allen and I. D. Brown [Acta Cryst. (1991), A47, 655-685].                  #
#                                                                            #
# The current version of the core CIF dictionary is obtainable from          #
# ftp://ftp.iucr.org/pub/cif_core.dic.                                       #
#                                                                            #
# Software is freely available for graphical display of the structure(s)     #
# in this CIF. For information consult the CIF software page                 #
# http://www.iucr.org/resources/cif/software.                                #
#                                                                            #
# This file may be used for bona fide research purposes within the           #
# scientific community so long as proper attribution is given to the journal # 
# article from which it was obtained.                                        #
#                                                                            #
##############################################################################
data_I
_audit_creation_method     SHELXL-97
_chemical_name_systematic
;
(<i>E</i>)-2-(4-Chlorophenoxy)-<i>N</i>'-(pyridin-4-ylmethylidene)acetohydrazide
;
_chemical_name_common     ?
_chemical_formula_moiety     'C14 H12 Cl N3 O2'
_chemical_formula_sum     'C14 H12 Cl N3 O2'
_chemical_formula_iupac     'C14 H12 Cl N3 O2'
_chemical_formula_weight     289.72
_chemical_melting_point     ?
_symmetry_cell_setting     monoclinic
_symmetry_space_group_name_H-M     'P 21/n'
_symmetry_space_group_name_Hall     '-P 2yn'
loop_
    _symmetry_equiv_pos_as_xyz
    'x, y, z'
    '-x+1/2, y+1/2, -z+1/2'
    '-x, -y, -z'
    'x-1/2, -y-1/2, z-1/2'
_cell_length_a     13.059(4)
_cell_length_b     5.3567(16)
_cell_length_c     19.175(6)
_cell_angle_alpha     90.00
_cell_angle_beta     104.586(5)
_cell_angle_gamma     90.00
_cell_volume     1298.2(7)
_cell_formula_units_Z     4
_cell_measurement_reflns_used     3317
_cell_measurement_theta_min     2.19
_cell_measurement_theta_max     27.94
_cell_measurement_temperature     173(2)
_exptl_crystal_description     prism
_exptl_crystal_colour     colourless
_exptl_crystal_size_max     0.53
_exptl_crystal_size_mid     0.21
_exptl_crystal_size_min     0.14
_exptl_crystal_density_diffrn     1.482
_exptl_crystal_density_meas     ?
_exptl_crystal_density_method     'not measured'
_exptl_crystal_F_000     600
_exptl_absorpt_coefficient_mu     0.299
_exptl_absorpt_correction_type     multi-scan
_exptl_absorpt_process_details     '(<i>SADABS</i>; Sheldrick, 1996)'
_exptl_absorpt_correction_T_min     0.927
_exptl_absorpt_correction_T_max     0.959
_exptl_special_details
;
;
_diffrn_ambient_temperature     173(2)
_diffrn_radiation_type     MoK\a
_diffrn_radiation_wavelength     0.71073
_diffrn_radiation_source     'fine-focus sealed tube'
_diffrn_radiation_monochromator     graphite
_diffrn_measurement_device_type     'Bruker SMART APEX'
_diffrn_measurement_method     '\w scans'
_diffrn_detector_area_resol_mean     ?
_diffrn_reflns_number     7114
_diffrn_reflns_av_R_equivalents     0.0330
_diffrn_reflns_av_sigmaI/netI     0.0473
_diffrn_reflns_theta_min     1.71
_diffrn_reflns_theta_max     26.98
_diffrn_reflns_theta_full     26.98
_diffrn_measured_fraction_theta_max     0.989
_diffrn_measured_fraction_theta_full     0.989
_diffrn_reflns_limit_h_min     -16
_diffrn_reflns_limit_h_max     16
_diffrn_reflns_limit_k_min     -6
_diffrn_reflns_limit_k_max     6
_diffrn_reflns_limit_l_min     -24
_diffrn_reflns_limit_l_max     15
_diffrn_standards_number     0
_diffrn_standards_interval_count     .
_diffrn_standards_interval_time     .
_diffrn_standards_decay_%     ?
_refine_special_details
;
Refinement of <i>F</i>^2^ against ALL reflections. The weighted <i>R</i>-factor
<i>wR</i> and goodness of fit <i>S</i> are based on <i>F</i>^2^, conventional
<i>R</i>-factors <i>R</i> are based on <i>F</i>, with <i>F</i> set to zero for
negative <i>F</i>^2^. The threshold expression of <i>F</i>^2^ >
\s(<i>F</i>^2^) is used only for calculating <i>R</i>-factors(gt) <i>etc</i>.
and is not relevant to the choice of reflections for refinement.
<i>R</i>-factors based on <i>F</i>^2^ are statistically about twice as large
as those based on <i>F</i>, and <i>R</i>- factors based on ALL data will be
even larger.
;
_reflns_number_total     2796
_reflns_number_gt     2437
_reflns_threshold_expression     I>2sigma(I)
_refine_ls_structure_factor_coef     Fsqd
_refine_ls_matrix_type     full
_refine_ls_R_factor_all     0.0475
_refine_ls_R_factor_gt     0.0411
_refine_ls_wR_factor_gt     0.1004
_refine_ls_wR_factor_ref     0.1038
_refine_ls_goodness_of_fit_ref     1.048
_refine_ls_restrained_S_all     1.048
_refine_ls_number_reflns     2796
_refine_ls_number_parameters     184
_refine_ls_number_restraints     0
_refine_ls_number_constraints     45
_refine_ls_hydrogen_treatment     mixed
_refine_ls_weighting_scheme     calc
_refine_ls_weighting_details
         'calc w=1/[\s^2^(Fo^2^)+(0.0370P)^2^+0.5730P] where P=(Fo^2^+2Fc^2^)/3'
_atom_sites_solution_hydrogens     difmap
_atom_sites_solution_primary     direct
_atom_sites_solution_secondary     difmap
_refine_ls_shift/su_max     0.000
_refine_ls_shift/su_mean     0.000
_refine_diff_density_max     0.271
_refine_diff_density_min     -0.240
_refine_ls_extinction_method     none
_refine_ls_extinction_coef     ?
loop_
    _atom_type_symbol
    _atom_type_description
    _atom_type_scat_dispersion_real
    _atom_type_scat_dispersion_imag
    _atom_type_scat_source
    'C' 'C' 0.0033 0.0016
                         'International Tables Vol C Tables 4.2.6.8 and 6.1.1.4'
    'H' 'H' 0.0000 0.0000
                         'International Tables Vol C Tables 4.2.6.8 and 6.1.1.4'
    'N' 'N' 0.0061 0.0033
                         'International Tables Vol C Tables 4.2.6.8 and 6.1.1.4'
    'O' 'O' 0.0106 0.0060
                         'International Tables Vol C Tables 4.2.6.8 and 6.1.1.4'
    'Cl' 'Cl' 0.1484 0.1585
                         'International Tables Vol C Tables 4.2.6.8 and 6.1.1.4'
_computing_data_collection     '<i>SMART</i> (Bruker, 1999)'
_computing_cell_refinement     '<i>SAINT</i> (Bruker, 1999)'
_computing_data_reduction     '<i>SAINT</i> (Bruker, 1999)'
_computing_structure_solution     '<i>SHELXS97</i> (Sheldrick, 2008)'
_computing_structure_refinement     '<i>SHELXL97</i> (Sheldrick, 2008)'
_computing_molecular_graphics     '<i>SHELXTL</i> (Sheldrick, 2008)'
_computing_publication_material     '<i>SHELXTL</i> (Sheldrick, 2008)'
loop_
    _atom_site_type_symbol
    _atom_site_label
    _atom_site_fract_x
    _atom_site_fract_y
    _atom_site_fract_z
    _atom_site_U_iso_or_equiv
    _atom_site_adp_type
    _atom_site_calc_flag
    _atom_site_refinement_flags
    _atom_site_occupancy
    _atom_site_symmetry_multiplicity
    _atom_site_disorder_assembly
    _atom_site_disorder_group
    C C1 0.07691(12) 1.4108(3) 0.10391(8) 0.0216(3) Uani d . 1 4 . .
    C C2 0.12993(12) 1.3618(3) 0.18254(8) 0.0244(3) Uani d . 1 4 . .
    H H2A 0.0959 1.4606 0.2127 0.029 Uiso calc R 1 4 . .
    H H2B 0.1224 1.1870 0.1934 0.029 Uiso calc R 1 4 . .
    C C3 0.29987(12) 1.2712(3) 0.16797(8) 0.0210(3) Uani d . 1 4 . .
    C C4 0.40322(12) 1.3495(3) 0.17631(8) 0.0242(3) Uani d . 1 4 . .
    H H4A 0.4260 1.4979 0.2004 0.029 Uiso calc R 1 4 . .
    C C5 0.47256(13) 1.2089(3) 0.14905(9) 0.0269(4) Uani d . 1 4 . .
    H H5A 0.5420 1.2616 0.1545 0.032 Uiso calc R 1 4 . .
    C C6 0.43774(13) 0.9893(3) 0.11357(9) 0.0267(4) Uani d . 1 4 . .
    C C7 0.33550(13) 0.9090(3) 0.10505(8) 0.0262(4) Uani d . 1 4 . .
    H H7A 0.3130 0.7607 0.0808 0.031 Uiso calc R 1 4 . .
    C C8 0.26625(12) 1.0497(3) 0.13270(8) 0.0230(3) Uani d . 1 4 . .
    H H8A 0.1971 0.9953 0.1276 0.028 Uiso calc R 1 4 . .
    C C9 -0.12003(12) 0.9586(3) 0.06945(8) 0.0236(3) Uani d . 1 4 . .
    H H9A -0.1455 0.9987 0.0210 0.028 Uiso calc R 1 4 . .
    C C10 -0.28617(13) 0.4072(3) 0.08435(9) 0.0287(4) Uani d . 1 4 . .
    H H10A -0.3333 0.3023 0.0532 0.034 Uiso calc R 1 4 . .
    C C11 -0.24060(12) 0.5978(3) 0.05463(9) 0.0262(4) Uani d . 1 4 . .
    H H11A -0.2573 0.6204 0.0050 0.031 Uiso calc R 1 4 . .
    C C12 -0.16955(12) 0.7556(3) 0.09964(8) 0.0231(3) Uani d . 1 4 . .
    C C13 -0.14931(14) 0.7123(4) 0.17301(9) 0.0326(4) Uani d . 1 4 . .
    H H13A -0.1027 0.8143 0.2054 0.039 Uiso calc R 1 4 . .
    C C14 -0.19892(15) 0.5172(4) 0.19725(10) 0.0368(4) Uani d . 1 4 . .
    H H14A -0.1840 0.4903 0.2467 0.044 Uiso calc R 1 4 . .
    Cl Cl1 0.52572(4) 0.80977(9) 0.08079(3) 0.04032(16) Uani d . 1 4 . .
    N N1 -0.00592(10) 1.2696(3) 0.07166(7) 0.0233(3) Uani d . 1 4 . .
    H H1A -0.0369(15) 1.304(4) 0.0261(10) 0.028 Uiso d . 1 4 . .
    N N2 -0.04318(10) 1.0820(3) 0.10753(7) 0.0232(3) Uani d . 1 4 . .
    N N3 -0.26732(11) 0.3633(3) 0.15439(8) 0.0308(3) Uani d . 1 4 . .
    O O1 0.10839(9) 1.5774(2) 0.07075(6) 0.0277(3) Uani d . 1 4 . .
    O O2 0.23832(8) 1.4241(2) 0.19755(6) 0.0237(3) Uani d . 1 4 . .
loop_
    _atom_site_aniso_label
    _atom_site_aniso_U_11
    _atom_site_aniso_U_22
    _atom_site_aniso_U_33
    _atom_site_aniso_U_12
    _atom_site_aniso_U_13
    _atom_site_aniso_U_23
    C1 0.0174(7) 0.0246(9) 0.0239(7) 0.0029(6) 0.0071(6) -0.0003(6)
    C2 0.0182(7) 0.0337(9) 0.0218(7) -0.0036(7) 0.0060(6) -0.0021(7)
    C3 0.0208(8) 0.0261(8) 0.0147(7) -0.0005(6) 0.0022(6) 0.0038(6)
    C4 0.0219(8) 0.0257(9) 0.0233(7) -0.0037(6) 0.0028(6) 0.0009(6)
    C5 0.0187(8) 0.0312(9) 0.0307(8) -0.0020(7) 0.0063(6) 0.0073(7)
    C6 0.0253(8) 0.0289(9) 0.0274(8) 0.0077(7) 0.0095(6) 0.0069(7)
    C7 0.0281(8) 0.0244(9) 0.0237(8) 0.0006(7) 0.0023(6) 0.0009(6)
    C8 0.0187(7) 0.0258(9) 0.0224(7) -0.0021(6) 0.0015(6) 0.0040(6)
    C9 0.0200(7) 0.0278(9) 0.0228(7) 0.0012(6) 0.0048(6) 0.0006(6)
    C10 0.0232(8) 0.0305(10) 0.0335(9) -0.0046(7) 0.0093(7) -0.0074(7)
    C11 0.0225(8) 0.0317(10) 0.0251(8) -0.0006(7) 0.0076(6) -0.0033(7)
    C12 0.0175(7) 0.0260(9) 0.0266(8) 0.0004(6) 0.0072(6) -0.0007(6)
    C13 0.0308(9) 0.0391(11) 0.0260(8) -0.0120(8) 0.0036(7) -0.0024(7)
    C14 0.0384(10) 0.0454(12) 0.0269(9) -0.0093(9) 0.0087(7) 0.0041(8)
    Cl1 0.0365(3) 0.0378(3) 0.0524(3) 0.0111(2) 0.0219(2) 0.0032(2)
    N1 0.0197(7) 0.0277(8) 0.0214(7) -0.0029(6) 0.0032(5) 0.0041(6)
    N2 0.0184(6) 0.0262(7) 0.0261(7) -0.0011(5) 0.0074(5) 0.0019(5)
    N3 0.0269(7) 0.0316(8) 0.0358(8) -0.0040(6) 0.0115(6) 0.0008(6)
    O1 0.0238(6) 0.0315(7) 0.0260(6) -0.0056(5) 0.0029(5) 0.0043(5)
    O2 0.0176(5) 0.0304(6) 0.0227(5) -0.0028(5) 0.0042(4) -0.0048(5)
_geom_special_details
;
All e.s.d.'s (except the e.s.d. in the dihedral angle between two l.s. planes)
are estimated using the full covariance matrix. The cell e.s.d.'s are taken
into account individually in the estimation of e.s.d.'s in distances, angles
and torsion angles; correlations between e.s.d.'s in cell parameters are only
used when they are defined by crystal symmetry. An approximate (isotropic)
treatment of cell e.s.d.'s is used for estimating e.s.d.'s involving l.s.
planes.
;
loop_
    _geom_bond_atom_site_label_1
    _geom_bond_atom_site_label_2
    _geom_bond_site_symmetry_2
    _geom_bond_distance
    _geom_bond_publ_flag
    C1 O1 . 1.2251(19) ?
    C1 N1 . 1.337(2) ?
    C1 C2 . 1.515(2) ?
    C2 O2 . 1.4117(18) ?
    C2 H2A . 0.9700 ?
    C2 H2B . 0.9700 ?
    C3 O2 . 1.3667(19) ?
    C3 C8 . 1.382(2) ?
    C3 C4 . 1.384(2) ?
    C4 C5 . 1.378(2) ?
    C4 H4A . 0.9300 ?
    C5 C6 . 1.378(3) ?
    C5 H5A . 0.9300 ?
    C6 C7 . 1.373(2) ?
    C6 Cl1 . 1.7331(17) ?
    C7 C8 . 1.381(2) ?
    C7 H7A . 0.9300 ?
    C8 H8A . 0.9300 ?
    C9 N2 . 1.268(2) ?
    C9 C12 . 1.458(2) ?
    C9 H9A . 0.9300 ?
    C10 N3 . 1.324(2) ?
    C10 C11 . 1.376(2) ?
    C10 H10A . 0.9300 ?
    C11 C12 . 1.385(2) ?
    C11 H11A . 0.9300 ?
    C12 C13 . 1.384(2) ?
    C13 C14 . 1.371(3) ?
    C13 H13A . 0.9300 ?
    C14 N3 . 1.335(2) ?
    C14 H14A . 0.9300 ?
    N1 N2 . 1.3740(19) ?
    N1 H1A . 0.885(19) ?
loop_
    _geom_angle_atom_site_label_1
    _geom_angle_atom_site_label_2
    _geom_angle_atom_site_label_3
    _geom_angle_site_symmetry_1
    _geom_angle_site_symmetry_3
    _geom_angle
    _geom_angle_publ_flag
    O1 C1 N1 . . 120.66(14) ?
    O1 C1 C2 . . 120.91(14) ?
    N1 C1 C2 . . 118.43(14) ?
    O2 C2 C1 . . 110.20(12) ?
    O2 C2 H2A . . 109.6 ?
    C1 C2 H2A . . 109.6 ?
    O2 C2 H2B . . 109.6 ?
    C1 C2 H2B . . 109.6 ?
    H2A C2 H2B . . 108.1 ?
    O2 C3 C8 . . 124.76(14) ?
    O2 C3 C4 . . 115.40(14) ?
    C8 C3 C4 . . 119.83(15) ?
    C5 C4 C3 . . 120.37(16) ?
    C5 C4 H4A . . 119.8 ?
    C3 C4 H4A . . 119.8 ?
    C6 C5 C4 . . 119.18(15) ?
    C6 C5 H5A . . 120.4 ?
    C4 C5 H5A . . 120.4 ?
    C7 C6 C5 . . 121.09(15) ?
    C7 C6 Cl1 . . 119.78(14) ?
    C5 C6 Cl1 . . 119.11(13) ?
    C6 C7 C8 . . 119.65(16) ?
    C6 C7 H7A . . 120.2 ?
    C8 C7 H7A . . 120.2 ?
    C7 C8 C3 . . 119.88(15) ?
    C7 C8 H8A . . 120.1 ?
    C3 C8 H8A . . 120.1 ?
    N2 C9 C12 . . 121.74(14) ?
    N2 C9 H9A . . 119.1 ?
    C12 C9 H9A . . 119.1 ?
    N3 C10 C11 . . 124.23(16) ?
    N3 C10 H10A . . 117.9 ?
    C11 C10 H10A . . 117.9 ?
    C10 C11 C12 . . 119.14(15) ?
    C10 C11 H11A . . 120.4 ?
    C12 C11 H11A . . 120.4 ?
    C13 C12 C11 . . 117.25(16) ?
    C13 C12 C9 . . 122.58(15) ?
    C11 C12 C9 . . 120.17(14) ?
    C14 C13 C12 . . 119.13(16) ?
    C14 C13 H13A . . 120.4 ?
    C12 C13 H13A . . 120.4 ?
    N3 C14 C13 . . 124.18(16) ?
    N3 C14 H14A . . 117.9 ?
    C13 C14 H14A . . 117.9 ?
    C1 N1 N2 . . 121.96(14) ?
    C1 N1 H1A . . 117.0(12) ?
    N2 N1 H1A . . 121.1(12) ?
    C9 N2 N1 . . 114.93(14) ?
    C10 N3 C14 . . 116.08(15) ?
    C3 O2 C2 . . 115.99(12) ?
loop_
    _geom_torsion_atom_site_label_1
    _geom_torsion_atom_site_label_2
    _geom_torsion_atom_site_label_3
    _geom_torsion_atom_site_label_4
    _geom_torsion_site_symmetry_1
    _geom_torsion_site_symmetry_2
    _geom_torsion_site_symmetry_3
    _geom_torsion_site_symmetry_4
    _geom_torsion
    _geom_torsion_publ_flag
    O1 C1 C2 O2 . . . . -30.5(2) ?
    N1 C1 C2 O2 . . . . 150.25(14) ?
    O2 C3 C4 C5 . . . . 179.56(13) ?
    C8 C3 C4 C5 . . . . 0.6(2) ?
    C3 C4 C5 C6 . . . . -0.2(2) ?
    C4 C5 C6 C7 . . . . 0.0(2) ?
    C4 C5 C6 Cl1 . . . . -178.81(12) ?
    C5 C6 C7 C8 . . . . -0.3(2) ?
    Cl1 C6 C7 C8 . . . . 178.51(12) ?
    C6 C7 C8 C3 . . . . 0.7(2) ?
    O2 C3 C8 C7 . . . . -179.75(14) ?
    C4 C3 C8 C7 . . . . -0.9(2) ?
    N3 C10 C11 C12 . . . . 0.5(3) ?
    C10 C11 C12 C13 . . . . -0.6(2) ?
    C10 C11 C12 C9 . . . . 179.86(15) ?
    N2 C9 C12 C13 . . . . 11.5(3) ?
    N2 C9 C12 C11 . . . . -169.00(16) ?
    C11 C12 C13 C14 . . . . 0.6(3) ?
    C9 C12 C13 C14 . . . . -179.92(17) ?
    C12 C13 C14 N3 . . . . -0.4(3) ?
    O1 C1 N1 N2 . . . . -179.81(14) ?
    C2 C1 N1 N2 . . . . -0.5(2) ?
    C12 C9 N2 N1 . . . . -179.18(14) ?
    C1 N1 N2 C9 . . . . -177.82(15) ?
    C11 C10 N3 C14 . . . . -0.3(3) ?
    C13 C14 N3 C10 . . . . 0.3(3) ?
    C8 C3 O2 C2 . . . . -8.0(2) ?
    C4 C3 O2 C2 . . . . 173.13(13) ?
    C1 C2 O2 C3 . . . . -69.79(17) ?
loop_
    _geom_hbond_atom_site_label_D
    _geom_hbond_atom_site_label_H
    _geom_hbond_atom_site_label_A
    _geom_hbond_site_symmetry_A
    _geom_hbond_distance_DH
    _geom_hbond_distance_HA
    _geom_hbond_distance_DA
    _geom_hbond_angle_DHA
    N1 H1A O1 3_585 0.885(19) 1.96(2) 2.8423(19) 172.9(18)
    C2 H2A Cg2 2_555 0.97 2.88 3.676(2) 140.0
_iucr_refine_instructions_details
;
TITL d n P2(1)/n
CELL 0.71073  13.0594   5.3567  19.1749  90.000 104.586  90.000
ZERR    4.00   0.0038   0.0016   0.0056   0.000   0.005   0.000
LATT  1
SYMM 0.5-X, 0.5+Y, 0.5-Z
SFAC C H N O CL
UNIT 56 48 12 8 4
TEMP 0
OMIT 0 54
L.S. 9
BOND $h
FMAP 2
PLAN 20
acta
eqiv $1 -x, -y+3, -z
htab
htab N1 O1_$1
conf
REM WGHT    0.049500    0.430300
REM WGHT    0.043000    0.563000
REM WGHT    0.041100    0.582600
REM WGHT    0.040700    0.585100
REM WGHT    0.040700    0.586600
REM WGHT    0.038000    0.558300
REM WGHT    0.037200    0.572500
WGHT    0.037000    0.573000
FVAR       0.17114
C1    1    0.076912    1.410809    0.103914    11.00000    0.01736    0.02462 =
         0.02390   -0.00033    0.00705    0.00287
C2    1    0.129929    1.361848    0.182544    11.00000    0.01823    0.03373 =
         0.02183   -0.00207    0.00596   -0.00365
AFIX  23
H2A   2    0.095924    1.460628    0.212701    11.00000   -1.20000
H2B   2    0.122352    1.187023    0.193445    11.00000   -1.20000
AFIX   0
C3    1    0.299873    1.271248    0.167972    11.00000    0.02084    0.02607 =
         0.01473    0.00377    0.00218   -0.00048
C4    1    0.403221    1.349527    0.176310    11.00000    0.02188    0.02574 =
         0.02329    0.00086    0.00275   -0.00375
AFIX  43
H4A   2    0.426021    1.497872    0.200446    11.00000   -1.20000
AFIX   0
C5    1    0.472555    1.208908    0.149052    11.00000    0.01870    0.03124 =
         0.03065    0.00734    0.00625   -0.00204
AFIX  43
H5A   2    0.541987    1.261611    0.154539    11.00000   -1.20000
AFIX   0
C6    1    0.437743    0.989298    0.113573    11.00000    0.02535    0.02893 =
         0.02744    0.00685    0.00955    0.00766
C7    1    0.335502    0.909018    0.105049    11.00000    0.02811    0.02444 =
         0.02368    0.00090    0.00230    0.00059
AFIX  43
H7A   2    0.312982    0.760740    0.080787    11.00000   -1.20000
AFIX   0
C8    1    0.266250    1.049654    0.132703    11.00000    0.01874    0.02582 =
         0.02239    0.00396    0.00147   -0.00209
AFIX  43
H8A   2    0.197118    0.995300    0.127593    11.00000   -1.20000
AFIX   0
C9    1   -0.120028    0.958613    0.069446    11.00000    0.02003    0.02778 =
         0.02281    0.00061    0.00483    0.00120
AFIX  43
H9A   2   -0.145459    0.998699    0.020971    11.00000   -1.20000
AFIX   0
C10   1   -0.286168    0.407164    0.084345    11.00000    0.02322    0.03046 =
         0.03351   -0.00741    0.00934   -0.00457
AFIX  43
H10A  2   -0.333252    0.302295    0.053227    11.00000   -1.20000
AFIX   0
C11   1   -0.240603    0.597780    0.054631    11.00000    0.02254    0.03174 =
         0.02510   -0.00326    0.00756   -0.00056
AFIX  43
H11A  2   -0.257306    0.620371    0.004954    11.00000   -1.20000
AFIX   0
C12   1   -0.169547    0.755582    0.099642    11.00000    0.01752    0.02596 =
         0.02664   -0.00067    0.00719    0.00042
C13   1   -0.149314    0.712327    0.173009    11.00000    0.03078    0.03906 =
         0.02604   -0.00237    0.00361   -0.01200
AFIX  43
H13A  2   -0.102682    0.814256    0.205437    11.00000   -1.20000
AFIX   0
C14   1   -0.198925    0.517216    0.197254    11.00000    0.03844    0.04538 =
         0.02694    0.00410    0.00866   -0.00931
AFIX  43
H14A  2   -0.183984    0.490331    0.246710    11.00000   -1.20000
AFIX   0
CL1   5    0.525719    0.809769    0.080790    11.00000    0.03652    0.03782 =
         0.05241    0.00325    0.02193    0.01106
N1    3   -0.005925    1.269621    0.071663    11.00000    0.01971    0.02768 =
         0.02144    0.00410    0.00317   -0.00293
H1A   2   -0.036923    1.304304    0.026085    11.00000   -1.20000
N2    3   -0.043176    1.082047    0.107535    11.00000    0.01839    0.02618 =
         0.02609    0.00186    0.00738   -0.00106
N3    3   -0.267319    0.363344    0.154393    11.00000    0.02690    0.03159 =
         0.03576    0.00078    0.01153   -0.00404
O1    4    0.108385    1.577357    0.070748    11.00000    0.02382    0.03151 =
         0.02605    0.00426    0.00287   -0.00563
O2    4    0.238325    1.424130    0.197547    11.00000    0.01759    0.03038 =
         0.02267   -0.00484    0.00424   -0.00280
HKLF 4
REM  d n P2(1)/n
REM R1 =  0.0411 for   2437 Fo > 4sig(Fo)  and  0.0475 for all   2796 data
REM    184 parameters refined using      0 restraints
END
WGHT      0.0369      0.5755
REM Highest difference peak  0.271,  deepest hole -0.240,  1-sigma level  0.053
Q1    1  -0.1845  0.6389  0.0744  11.00000  0.05    0.27
Q2    1   0.1830  1.4154  0.1886  11.00000  0.05    0.26
Q3    1   0.0977  1.3967  0.1447  11.00000  0.05    0.25
Q4    1   0.2885  1.1272  0.1675  11.00000  0.05    0.25
Q5    1   0.5391  0.8006  0.1300  11.00000  0.05    0.25
Q6    1  -0.1639  0.7472  0.1376  11.00000  0.05    0.24
Q7    1   0.2766  1.2271  0.1280  11.00000  0.05    0.24
Q8    1   0.5224  0.8264  0.0213  11.00000  0.05    0.24
Q9    1  -0.1540  0.8625  0.0867  11.00000  0.05    0.23
Q10   1   0.3826  0.9923  0.0954  11.00000  0.05    0.22
Q11   1   0.3534  1.2897  0.1809  11.00000  0.05    0.22
Q12   1  -0.2384  0.4620  0.0715  11.00000  0.05    0.21
Q13   1   0.3970  0.9206  0.1266  11.00000  0.05    0.21
Q14   1  -0.1041  1.0873  0.0951  11.00000  0.05    0.20
Q15   1   0.0945  1.6062  0.0207  11.00000  0.05    0.20
Q16   1   0.4666  0.8846  0.0819  11.00000  0.05    0.20
Q17   1   0.5411  0.9353  0.0465  11.00000  0.05    0.19
Q18   1   0.4169  1.3035  0.1476  11.00000  0.05    0.19
Q19   1   0.2765  1.0410  0.0934  11.00000  0.05    0.19
Q20   1  -0.2578  0.4965  0.1758  11.00000  0.05    0.19
;
data_global
_journal_date_recd_electronic     2012-10-16
_journal_date_accepted     2012-11-07
_journal_name_full     'Acta Crystallographica, Section E'
_journal_year     2013
_journal_volume     69
_journal_issue      1
_journal_page_first     o28
_journal_page_last     o28
_journal_paper_category     QO
_journal_paper_doi     10.1107/S1600536812045989
_journal_coeditor_code     FB2275
_publ_contact_author_name     'Wen-Shi Wu'
_publ_contact_author_address
;
College of Materials Science and Engineering
Huaqiao University
Xiamen, Fujian 361021
People's Republic of China
;
_publ_contact_author_email     wws@hqu.edu.cn
_publ_contact_author_fax     '+86-592-6162225'
_publ_contact_author_phone     '+86-15980998536'
_publ_section_title
;\
(<i>E</i>)-2-(4-Chlorophenoxy)-<i>N</i>'-(pyridin-4-ylmethylidene)\
acetohydrazide
;
loop_
    _publ_author_name
    _publ_author_address
    'Xiao-jin Rao'
;
College of Materials Science and Engineering
Huaqiao University
Xiamen, Fujian 361021
People's Republic of China
;
    'Wen-Shi Wu'
;
College of Materials Science and Engineering
Huaqiao University
Xiamen, Fujian 361021
People's Republic of China
;
    'Chuan-hui Li'
;
College of Materials Science and Engineering
Huaqiao University
Xiamen, Fujian 361021
People's Republic of China
;
    'Yu-min Huang'
;
College of Materials Science and Engineering
Huaqiao University
Xiamen, Fujian 361021
People's Republic of China
;
