# Supplementary material for: (E)-2-(4-Chloro­phen­oxy)-N′-(pyridin-4-yl­methyl­idene)acetohydrazide
Source: Acta Crystallogr Sect E Struct Rep Online. 2012 Dec 8;69(Pt 1):o28. doi: 10.1107/S1600536812045989 (PMC3588333; doi:10.1107/S1600536812045989)
Supplement: Supplementary file 2 [file e-69-00o28-Isup2.hkl]

# 
# h,k,l, Fc-squared, Fo-squared, sigma(Fo-squared) and status flag 
# 
data_I
_shelx_title ' d n P2(1)/n' 
_shelx_refln_list_code          4 
_shelx_F_calc_maximum      190.85 
_exptl_crystal_F_000       600.00 
_reflns_d_resolution_high  0.7832 
 
loop_ 
 _symmetry_equiv_pos_as_xyz 
 'x, y, z' 
 '-x+1/2, y+1/2, -z+1/2' 
 '-x, -y, -z' 
 'x-1/2, -y-1/2, z-1/2' 
 
_cell_length_a    13.0594 
_cell_length_b     5.3567 
_cell_length_c    19.1749 
_cell_angle_alpha  90.000 
_cell_angle_beta  104.586 
_cell_angle_gamma  90.000 
 
_shelx_F_squared_multiplier     1.000 
 
loop_ 
 _refln_index_h 
 _refln_index_k 
 _refln_index_l 
 _refln_F_squared_calc 
 _refln_F_squared_meas 
 _refln_F_squared_sigma 
 _refln_observed_status 
   2   0   0      174.78      187.48      6.47 o 
   4   0   0     4531.43     4813.05    157.93 o 
   6   0   0      115.41      149.82      5.92 o 
   8   0   0     1128.50     1178.06     39.96 o 
  10   0   0       39.45       39.26      6.15 o 
  12   0   0        6.82        5.57      2.28 o 
  14   0   0      190.42      210.42     26.63 o 
  16   0   0       26.68       24.58      7.17 o 
   1   1   0     3483.00     3710.87    167.31 o 
   2   1   0      573.62      528.69     14.07 o 
   3   1   0      111.83      139.78      4.12 o 
   4   1   0     6616.02     7047.47    181.51 o 
   5   1   0       60.27       53.74      1.82 o 
   6   1   0     1965.15     2195.07     51.53 o 
   7   1   0       23.95       40.47      1.71 o 
   8   1   0      502.63      484.03     12.11 o 
   9   1   0        3.29        6.28      1.34 o 
  10   1   0      669.97      664.84     20.46 o 
  11   1   0        2.27        3.21      1.27 o 
  12   1   0     1645.20     1660.29     50.65 o 
  13   1   0      151.48      143.34      6.46 o 
  14   1   0        5.26       10.98      3.41 o 
  15   1   0       23.35       31.84     10.24 o 
   0   2   0       25.98       23.22      2.73 o 
   1   2   0      343.56      344.17     16.42 o 
   2   2   0     3381.73     3597.47    125.58 o 
   3   2   0        8.64        9.73      1.31 o 
   4   2   0      667.06      640.75     19.91 o 
   5   2   0      156.63      176.29      6.18 o 
   6   2   0     4461.92     4692.78    138.09 o 
   7   2   0      151.06      126.42     13.26 o 
   8   2   0       46.18       33.89      4.22 o 
   9   2   0      127.81      136.35     11.27 o 
  10   2   0       83.46       79.58      5.04 o 
  11   2   0      949.31      925.19     44.64 o 
  12   2   0       37.26       38.00      3.92 o 
  13   2   0       24.67       32.20      5.15 o 
  14   2   0        0.22        6.81      3.49 o 
  15   2   0       29.44       34.38      5.79 o 
   1   3   0      946.20      932.29     43.22 o 
   2   3   0       68.81       74.60      4.81 o 
   3   3   0     1108.09     1151.39     41.72 o 
   4   3   0       93.11       97.06      4.34 o 
   5   3   0       86.80       90.53      5.01 o 
   6   3   0      762.28      722.26     27.26 o 
   7   3   0     1596.86     1632.72     71.04 o 
   8   3   0       78.95       70.72      4.71 o 
   9   3   0        9.22       13.19      2.37 o 
  10   3   0      293.88      298.78     21.01 o 
  11   3   0       44.62       54.20      6.85 o 
  12   3   0        1.17        1.54      3.24 o 
  13   3   0      102.25      119.29     10.13 o 
  14   3   0       51.07       57.07      8.71 o 
   0   4   0        0.52        0.34      1.71 o 
   1   4   0       12.96        8.77      1.93 o 
   2   4   0      183.94      175.15     10.70 o 
   3   4   0       17.99       21.60      2.88 o 
   4   4   0       19.48       23.49      2.67 o 
   5   4   0     1461.62     1452.61     53.10 o 
   6   4   0      918.86      904.12     34.15 o 
   7   4   0      967.14     1003.47     37.80 o 
   8   4   0      100.25      109.19      6.69 o 
   9   4   0      445.68      430.30     22.80 o 
  10   4   0       94.30       95.72      9.19 o 
  11   4   0        6.73        5.71      3.60 o 
  12   4   0        2.22        6.76      4.78 o 
  13   4   0      239.16      274.44     17.45 o 
   1   5   0      403.62      422.44     21.34 o 
   2   5   0       67.96       73.72      6.36 o 
   3   5   0      750.73      787.15     38.90 o 
   4   5   0        9.34       11.57      2.60 o 
   5   5   0      514.98      491.61     20.28 o 
   6   5   0        1.20        2.16      2.15 o 
   7   5   0       41.15       40.48      5.75 o 
   8   5   0       12.34       10.20      4.18 o 
   9   5   0        1.11        6.70      3.84 o 
  10   5   0      101.11       91.49     15.36 o 
  11   5   0       60.85       76.78      9.26 o 
   1   6   0        9.75       14.97      3.72 o 
   2   6   0      169.88      172.26     11.64 o 
   3   6   0      148.71      156.64     19.12 o 
   4   6   0        8.62        7.20      3.07 o 
   5   6   0       13.66       21.27      4.08 o 
   6   6   0        0.02        0.00      5.46 o 
   7   6   0        1.56        5.12      6.15 o 
 -15   0   1       25.83       33.91      4.59 o 
 -13   0   1        6.41        9.03      2.71 o 
 -11   0   1        1.40        1.41      1.80 o 
  -9   0   1       69.73       80.51      3.92 o 
  -7   0   1      660.68      673.63     23.21 o 
  -5   0   1     3072.65     3249.75    107.32 o 
  -3   0   1      196.90      209.02      7.23 o 
  -1   0   1     1261.04     1359.19     56.18 o 
   1   0   1      146.71      171.18      6.88 o 
   3   0   1     4610.70     4878.52    241.56 o 
   5   0   1     4157.66     4697.98    154.41 o 
   7   0   1     3860.29     4559.08    150.73 o 
   9   0   1      481.97      527.34     18.84 o 
  11   0   1      290.26      312.32     15.67 o 
  13   0   1        0.35        0.21      3.07 o 
  15   0   1      132.52      129.40     12.97 o 
 -16   1   1       82.20      102.17      8.41 o 
 -15   1   1        0.30        2.56      2.66 o 
 -14   1   1      100.14       97.77      6.02 o 
 -13   1   1      197.51      222.01     10.88 o 
 -12   1   1       91.34       88.35      4.62 o 
 -11   1   1      118.92      105.06      4.91 o 
 -10   1   1      901.75      943.85     33.20 o 
  -9   1   1      601.43      543.88     17.52 o 
  -8   1   1        5.45        9.67      1.41 o 
  -7   1   1        0.09        2.67      0.86 o 
  -6   1   1      907.66      981.09     29.41 o 
  -5   1   1      281.89      295.71      9.27 o 
  -4   1   1      171.74      167.93      6.81 o 
  -3   1   1     1406.62     1598.80     55.82 o 
  -2   1   1      225.54      228.06      9.98 o 
  -1   1   1      909.64      967.17     33.86 o 
   0   1   1       63.39       63.57      2.61 o 
   1   1   1     1486.77     1479.57     51.69 o 
   2   1   1     9336.49     9885.49    254.92 o 
   3   1   1     4894.83     5125.48    131.98 o 
   4   1   1      219.20      227.64      5.79 o 
   5   1   1      189.32      157.25      4.29 o 
   6   1   1     1246.76     1389.44     32.83 o 
   7   1   1     1206.10     1242.68     29.64 o 
   8   1   1      542.61      548.59     15.02 o 
   9   1   1      255.67      272.26      8.29 o 
  10   1   1       16.69       16.19      1.92 o 
  11   1   1       18.61       29.14      2.61 o 
  12   1   1      675.98      673.07     24.39 o 
  13   1   1      147.36      139.46      9.46 o 
  14   1   1        2.52        9.87      2.56 o 
  15   1   1       93.49       93.57      7.82 o 
 -15   2   1        4.99       14.14      4.08 o 
 -14   2   1       38.79       41.84      6.83 o 
 -13   2   1       85.09       74.32      5.30 o 
 -12   2   1      223.51      226.53     12.27 o 
 -11   2   1      583.60      609.97     27.81 o 
 -10   2   1      443.45      448.81     18.03 o 
  -9   2   1      961.66      905.48     53.61 o 
  -8   2   1        0.50        0.23      1.26 o 
  -7   2   1       55.35       56.78      3.63 o 
  -6   2   1     3918.42     4087.93    143.26 o 
  -5   2   1       51.36       45.80      2.29 o 
  -4   2   1       20.74       33.05      3.23 o 
  -3   2   1      521.66      503.46     18.63 o 
  -2   2   1      444.58      463.98     17.24 o 
  -1   2   1     2255.92     2488.55    112.75 o 
   0   2   1     3926.85     4115.25    185.66 o 
   1   2   1      244.99      233.31     11.35 o 
   2   2   1      187.86      214.34      8.16 o 
   3   2   1       22.94       20.15      1.31 o 
   4   2   1      301.62      246.48      7.22 o 
   5   2   1      245.59      241.40      7.14 o 
   6   2   1     1319.48     1371.04     36.35 o 
   7   2   1       12.82        9.43      1.36 o 
   8   2   1      320.07      296.85     10.25 o 
   9   2   1        9.82       12.78      2.27 o 
  10   2   1      558.10      555.95     18.18 o 
  11   2   1      158.38      159.48      9.91 o 
  12   2   1       28.23       30.86      5.46 o 
  13   2   1      810.80      885.86     72.73 o 
  14   2   1       81.49       95.73      8.44 o 
  15   2   1       72.17       82.50      8.21 o 
 -14   3   1       18.63       23.21      5.43 o 
 -13   3   1       13.51       17.90      9.22 o 
 -12   3   1        2.37        6.96      3.44 o 
 -11   3   1       95.05      108.91      6.66 o 
 -10   3   1       15.47       18.49      2.68 o 
  -9   3   1      508.09      509.15     22.55 o 
  -8   3   1        0.39        0.00      1.62 o 
  -7   3   1      765.08      769.58     35.32 o 
  -6   3   1      511.15      466.74     31.75 o 
  -5   3   1       56.15       49.42      3.68 o 
  -4   3   1     1277.63     1326.86     47.73 o 
  -3   3   1       11.25       13.80      2.30 o 
  -2   3   1     1352.11     1451.77     51.67 o 
  -1   3   1      537.02      632.38     29.70 o 
   0   3   1       78.96      109.10      6.15 o 
   1   3   1        1.65        1.06      1.20 o 
   2   3   1      330.29      297.77     14.73 o 
   3   3   1      828.14      869.18     31.97 o 
   4   3   1        9.62       10.43      1.40 o 
   5   3   1      114.36      113.38      4.81 o 
   6   3   1      343.66      325.23     13.47 o 
   7   3   1      849.06      824.00     31.03 o 
   8   3   1       58.91       70.53      6.85 o 
   9   3   1      508.09      499.63     20.26 o 
  10   3   1        1.57        0.00      2.90 o 
  11   3   1      212.28      210.26     28.51 o 
  12   3   1       54.20       69.34      7.82 o 
  13   3   1        6.71        8.03      3.69 o 
  14   3   1      158.18      185.94     16.56 o 
 -13   4   1       22.01       24.04      6.07 o 
 -12   4   1      416.25      501.31     28.85 o 
 -11   4   1       32.28       32.80      6.07 o 
 -10   4   1       28.96       38.25      4.09 o 
  -9   4   1        4.40        5.73      1.97 o 
  -8   4   1      386.55      389.56     16.56 o 
  -7   4   1      152.81      150.34      7.91 o 
  -6   4   1      102.69       99.50      6.02 o 
  -5   4   1      938.84      924.57     34.67 o 
  -4   4   1        3.14        5.99      2.94 o 
  -3   4   1      588.43      546.24     21.23 o 
  -2   4   1        1.06        3.18      2.07 o 
  -1   4   1       47.36       52.59      3.78 o 
   0   4   1      109.29      104.21      6.39 o 
   1   4   1       15.88       13.15      2.17 o 
   2   4   1      617.24      566.44     34.14 o 
   3   4   1        0.49        0.92      1.39 o 
   4   4   1      382.52      372.09     15.39 o 
   5   4   1      127.03      117.39      6.46 o 
   6   4   1       39.44       46.21      3.94 o 
   7   4   1       30.77       31.87      5.42 o 
   8   4   1      425.41      456.38     23.78 o 
   9   4   1        0.41        4.18      3.35 o 
  10   4   1      272.58      300.77     18.61 o 
  11   4   1       10.46        8.93      3.98 o 
  12   4   1       62.91       83.77     15.71 o 
 -11   5   1      100.41      115.86     23.05 o 
 -10   5   1       44.91       46.80      7.05 o 
  -9   5   1       14.28       15.49      4.91 o 
  -8   5   1       53.64       58.97      5.11 o 
  -7   5   1        0.50        1.11      1.69 o 
  -6   5   1        4.89        4.49      3.45 o 
  -5   5   1        1.92        2.72      1.95 o 
  -4   5   1       41.66       41.83      5.05 o 
  -3   5   1      572.99      593.29     30.52 o 
  -2   5   1      535.88      566.94     29.00 o 
  -1   5   1       92.75       88.19      7.01 o 
   0   5   1      631.98      673.48     32.59 o 
   1   5   1       26.15       30.92      4.27 o 
   2   5   1       56.10       64.67      5.98 o 
   3   5   1       24.54       30.43      5.40 o 
   4   5   1      283.11      297.23     17.35 o 
   5   5   1       56.48       58.98      4.70 o 
   6   5   1      327.58      332.83     27.14 o 
   7   5   1       90.63      102.69     11.95 o 
   8   5   1       46.50       56.72      7.37 o 
   9   5   1        0.93        2.60      3.60 o 
  10   5   1       14.67       21.54      5.49 o 
  -7   6   1        8.25        7.51      7.17 o 
  -6   6   1        6.28        6.15      2.75 o 
  -5   6   1        0.79        0.00      2.44 o 
  -4   6   1        0.04        0.74      3.41 o 
  -3   6   1       25.02       33.76      5.01 o 
  -2   6   1       71.54       87.82     13.32 o 
  -1   6   1      525.42      529.21     56.34 o 
   0   6   1       23.61       23.54      4.39 o 
   1   6   1      145.21      173.60     18.61 o 
   2   6   1       15.30       18.25      4.78 o 
   3   6   1      285.13      260.75     29.02 o 
   4   6   1       46.66       57.02     12.29 o 
   5   6   1       39.46       34.14     10.24 o 
   6   6   1      102.67       92.87     15.36 o 
   7   6   1        0.08        0.00      5.46 o 
 -16   0   2       67.15       67.17     10.41 o 
 -14   0   2        0.42        5.01      2.33 o 
 -12   0   2       31.76       31.94      3.93 o 
 -10   0   2     1012.38      995.14     50.70 o 
  -8   0   2      163.28      216.07     11.95 o 
  -6   0   2      192.37      168.38      8.31 o 
  -4   0   2     2633.24     2702.80    112.12 o 
  -2   0   2      423.60      473.91     30.73 o 
   0   0   2      661.01      679.76     28.33 o 
   2   0   2    14179.79    14283.91    777.10 o 
   4   0   2      180.39      186.09      6.85 o 
   6   0   2      708.44      908.08     30.77 o 
   8   0   2      735.17      854.40     29.48 o 
  10   0   2      396.40      389.40     17.10 o 
  12   0   2        6.24        7.46      2.46 o 
  14   0   2       84.07      107.89     11.95 o 
 -16   1   2       74.02       85.66      8.54 o 
 -15   1   2      154.69      168.09     10.97 o 
 -14   1   2      257.60      268.75     18.26 o 
 -13   1   2       60.52       72.20      4.86 o 
 -12   1   2       11.58       10.72      2.19 o 
 -11   1   2      741.44      735.53     27.80 o 
 -10   1   2     1034.13     1059.51     38.80 o 
  -9   1   2       24.28       20.75      2.72 o 
  -8   1   2      460.09      439.91     16.94 o 
  -7   1   2      113.51      142.03      6.34 o 
  -6   1   2     1345.38     1547.57     54.75 o 
  -5   1   2      458.50      510.72     18.79 o 
  -4   1   2     3405.34     3581.77    124.82 o 
  -3   1   2    15461.69    16008.41    553.67 o 
  -2   1   2        0.50        0.61      0.31 o 
  -1   1   2      282.03      245.63      7.50 o 
   0   1   2      771.06      761.25     22.49 o 
   1   1   2     1191.77     1284.36     44.98 o 
   2   1   2      582.48      572.15     15.06 o 
   3   1   2     3181.14     3358.37     78.27 o 
   4   1   2      147.79      176.01      4.65 o 
   5   1   2      193.94      190.93      5.09 o 
   6   1   2     1252.09     1355.15     32.05 o 
   7   1   2      162.89      187.43      5.21 o 
   8   1   2      168.54      153.25      4.53 o 
   9   1   2       95.36       94.84      3.72 o 
  10   1   2       58.92       56.37      2.85 o 
  11   1   2       47.21       47.00      3.21 o 
  12   1   2       46.34       60.64      4.83 o 
  13   1   2       11.95       12.23      4.28 o 
  14   1   2       35.83       47.49      4.82 o 
  15   1   2        0.05        0.00      3.07 o 
 -15   2   2      262.59      282.21     50.36 o 
 -14   2   2       15.89       21.21      3.13 o 
 -13   2   2       92.06       89.75      5.92 o 
 -12   2   2       13.87       18.67      2.76 o 
 -11   2   2      516.56      494.14     22.88 o 
 -10   2   2      286.29      298.81     14.23 o 
  -9   2   2       40.00       44.34      3.63 o 
  -8   2   2      151.96      144.29      8.89 o 
  -7   2   2        6.72        7.36      1.65 o 
  -6   2   2     1023.23     1007.24     36.58 o 
  -5   2   2      609.67      571.93     21.38 o 
  -4   2   2     5167.28     5639.37    195.82 o 
  -3   2   2      700.91      766.83     27.79 o 
  -2   2   2       19.63       13.08      1.64 o 
  -1   2   2      288.50      305.24     11.54 o 
   0   2   2       45.01       34.93      1.85 o 
   1   2   2     4305.55     4622.40    161.11 o 
   2   2   2      259.33      245.00      7.89 o 
   3   2   2      333.93      322.00      9.22 o 
   4   2   2      103.25       98.16      3.43 o 
   5   2   2      227.26      201.64      6.14 o 
   6   2   2        0.10        1.08      0.60 o 
   7   2   2      124.79       91.70     29.88 o 
   8   2   2       84.12       89.89      4.12 o 
   9   2   2       43.28       38.27      3.47 o 
  10   2   2      100.28       88.35      4.53 o 
  11   2   2      125.44      124.10      6.62 o 
  12   2   2      146.68      139.52      9.86 o 
  13   2   2       45.95       59.58     12.29 o 
  14   2   2       10.82       11.42      3.84 o 
  15   2   2      141.08      149.04     10.98 o 
 -14   3   2        9.56       19.07      5.05 o 
 -13   3   2        4.80        1.55      3.11 o 
 -12   3   2        7.47        8.38      2.37 o 
 -11   3   2      125.10      137.38      7.67 o 
 -10   3   2      257.42      269.34     12.26 o 
  -9   3   2       37.94       44.07      4.03 o 
  -8   3   2      151.15      160.46      8.03 o 
  -7   3   2      146.41      145.14     14.65 o 
  -6   3   2      145.25      145.51      7.23 o 
  -5   3   2      895.44      815.97     35.63 o 
  -4   3   2      194.42      196.68     12.40 o 
  -3   3   2      756.49      770.01     28.34 o 
  -2   3   2       34.90       43.90      3.02 o 
  -1   3   2      733.41      768.70     27.69 o 
   0   3   2      589.48      569.23     26.92 o 
   1   3   2      252.03      217.49     10.98 o 
   2   3   2      164.53      186.66      9.78 o 
   3   3   2      151.33      152.40      5.92 o 
   4   3   2      555.56      531.16     22.57 o 
   5   3   2        6.52        4.38      1.01 o 
   6   3   2      117.18      124.86      5.24 o 
   7   3   2      406.00      400.25     14.27 o 
   8   3   2       14.21       14.65      2.66 o 
   9   3   2      112.13      106.11     12.12 o 
  10   3   2      219.16      215.32     13.36 o 
  11   3   2       12.09       22.05      4.83 o 
  12   3   2        6.69       10.24      4.10 o 
  13   3   2       18.49       29.51      5.49 o 
  14   3   2       38.38       38.93      6.76 o 
 -13   4   2        0.38        6.67      5.80 o 
 -12   4   2       96.79      108.45     19.97 o 
 -11   4   2        9.77       17.65      3.17 o 
 -10   4   2        5.81       10.98      2.51 o 
  -9   4   2        1.29        1.54      1.67 o 
  -8   4   2      316.67      327.23     14.49 o 
  -7   4   2      353.10      355.14     20.05 o 
  -6   4   2       78.97       73.78      4.99 o 
  -5   4   2        1.49        5.20      3.36 o 
  -4   4   2       27.91       26.34      3.02 o 
  -3   4   2        9.34       14.88      2.77 o 
  -2   4   2      187.44      183.35      8.27 o 
  -1   4   2      133.20      126.49      6.99 o 
   0   4   2        1.23        0.50      1.31 o 
   1   4   2       11.98       13.81      2.28 o 
   2   4   2     1008.84     1045.05     48.77 o 
   3   4   2      193.09      191.34     11.30 o 
   4   4   2      100.16       92.68      7.84 o 
   5   4   2       48.83       41.91      7.10 o 
   6   4   2      181.35      183.28      8.99 o 
   7   4   2      203.83      184.88     18.10 o 
   8   4   2       35.99       32.28      5.66 o 
   9   4   2      154.76      149.13     39.95 o 
  10   4   2       25.83       31.27      5.82 o 
  11   4   2       12.02       13.59      4.51 o 
  12   4   2        3.99        4.74      4.27 o 
 -11   5   2       23.95       32.60      9.39 o 
 -10   5   2       24.49       23.51      6.83 o 
  -9   5   2       55.70       52.86      5.86 o 
  -8   5   2       73.89       76.52      5.72 o 
  -7   5   2       48.34       69.75      5.32 o 
  -6   5   2        2.95        0.65      1.88 o 
  -5   5   2       49.19       54.43      5.80 o 
  -4   5   2      666.71      690.08     45.07 o 
  -3   5   2        8.09       11.83      3.02 o 
  -2   5   2       16.87       18.57      3.56 o 
  -1   5   2       56.64       55.86      5.48 o 
   0   5   2        4.18        3.41      1.93 o 
   1   5   2       15.00       17.05      2.77 o 
   2   5   2       97.33       94.93      8.53 o 
   3   5   2      745.30      718.70     34.20 o 
   4   5   2      440.36      460.96     25.68 o 
   5   5   2      129.90      130.10     17.24 o 
   6   5   2        0.69        0.30      2.87 o 
   7   5   2       19.59       33.39      5.91 o 
   8   5   2        0.78        0.17      2.90 o 
   9   5   2        1.22        2.44      3.44 o 
  10   5   2        0.11        4.10      3.84 o 
  -7   6   2        4.39        8.43      3.25 o 
  -6   6   2       70.52       90.84      8.17 o 
  -5   6   2        5.94       11.15      3.36 o 
  -4   6   2        0.61        1.34      2.41 o 
  -3   6   2       27.08       28.95      4.70 o 
  -2   6   2        5.94        7.16      2.80 o 
  -1   6   2       11.15       14.43      3.63 o 
   0   6   2       45.80       42.16      6.32 o 
   2   6   2        0.03        2.15      4.78 o 
   3   6   2        1.35       10.58      6.49 o 
   4   6   2      136.68      117.79     16.73 o 
   5   6   2        5.39       15.02      8.19 o 
   6   6   2       43.39       62.82     12.97 o 
   7   6   2       36.62       21.51      8.19 o 
 -15   0   3      136.84      144.27     17.58 o 
 -13   0   3      176.17      173.15     10.26 o 
 -11   0   3      381.50      397.97     19.14 o 
  -9   0   3     1498.49     1156.10     75.80 o 
  -7   0   3     2783.23     3036.28    126.85 o 
  -5   0   3     1625.56     1671.35     70.18 o 
  -3   0   3     2651.54     2730.11    174.47 o 
  -1   0   3      204.01      181.87      7.92 o 
   1   0   3     3326.65     3246.73    134.20 o 
   3   0   3       49.04       27.46      1.64 o 
   5   0   3     2740.38     2776.99     91.49 o 
   7   0   3       17.63        6.03      1.18 o 
   9   0   3     3641.13     3910.13    130.09 o 
  11   0   3      656.26      628.58     38.58 o 
  13   0   3       89.53      113.70     12.29 o 
  15   0   3       67.41       51.22      8.88 o 
 -16   1   3       34.50       45.10      4.32 o 
 -15   1   3       57.79       63.15      5.23 o 
 -14   1   3      165.21      180.22     17.05 o 
 -13   1   3        1.42        3.48      1.69 o 
 -12   1   3        9.15       13.03      2.33 o 
 -11   1   3      260.76      275.46     13.66 o 
 -10   1   3      255.39      250.31     10.74 o 
  -9   1   3       23.05       22.76      4.78 o 
  -8   1   3      835.04      904.71     32.96 o 
  -7   1   3      666.93      672.80     24.80 o 
  -6   1   3       76.04       93.09      4.51 o 
  -5   1   3      177.64      176.33      7.18 o 
  -4   1   3      379.42      422.17     15.53 o 
  -3   1   3    14926.38    15366.13    448.87 o 
  -2   1   3    14011.27    13998.45    408.39 o 
  -1   1   3    14039.87    13662.23    396.93 o 
   0   1   3     1029.60      932.87     31.17 o 
   1   1   3      226.92      208.44      6.52 o 
   2   1   3     2520.38     2593.64     67.05 o 
   3   1   3     2568.26     2617.79     60.95 o 
   4   1   3        9.04       12.74      1.49 o 
   5   1   3     1945.01     2054.33     48.02 o 
   6   1   3       93.93       84.14      2.71 o 
   7   1   3      239.67      236.43      6.37 o 
   8   1   3       42.02       40.15      1.80 o 
   9   1   3       23.02       18.13      2.56 o 
  10   1   3        2.13        4.45      1.15 o 
  11   1   3        3.74        5.92      1.66 o 
  12   1   3       11.34       11.83      2.79 o 
  13   1   3        5.86        7.62      2.35 o 
  14   1   3       18.49       25.50      6.66 o 
  15   1   3        0.75        9.90      6.15 o 
 -15   2   3       48.84       46.66      4.51 o 
 -14   2   3      115.10       95.61      6.28 o 
 -13   2   3      630.60      611.73     27.25 o 
 -12   2   3      223.66      224.56     17.12 o 
 -11   2   3        0.54        6.08      3.45 o 
 -10   2   3      745.57      783.02     29.52 o 
  -9   2   3       30.05       30.03      2.97 o 
  -8   2   3      237.36      225.32     12.20 o 
  -7   2   3     2139.20     2212.33     78.32 o 
  -6   2   3     1804.01     1889.14     66.90 o 
  -5   2   3      325.19      377.07     14.55 o 
  -4   2   3       42.20       32.67      2.79 o 
  -3   2   3       51.41       47.71      2.84 o 
  -2   2   3     1731.58     1870.46     55.11 o 
  -1   2   3      259.73      271.79      8.58 o 
   0   2   3      404.69      393.47     11.96 o 
   1   2   3      789.97      873.32     31.03 o 
   2   2   3       22.67       20.77      1.48 o 
   3   2   3     1257.18     1365.93     41.08 o 
   4   2   3      105.00       79.36      2.95 o 
   5   2   3      907.64      864.74     23.25 o 
   6   2   3      357.10      309.43      9.06 o 
   7   2   3       80.83       66.51      5.27 o 
   8   2   3      177.18      169.90      6.53 o 
   9   2   3      105.67      116.12      6.05 o 
  10   2   3      182.05      170.86      8.11 o 
  11   2   3       71.35       90.29      5.59 o 
  12   2   3      127.97      111.48      6.46 o 
  13   2   3       12.98       19.58      4.72 o 
  14   2   3       76.46       88.90      8.55 o 
 -14   3   3       16.78       20.46      4.94 o 
 -13   3   3        0.30        3.63      1.77 o 
 -12   3   3      105.47      110.02      7.14 o 
 -11   3   3        8.56       10.40      2.78 o 
 -10   3   3      226.00      216.84     15.94 o 
  -9   3   3     2212.65     2229.16     79.82 o 
  -8   3   3      529.22      504.07     20.05 o 
  -7   3   3     1015.43      996.93     36.88 o 
  -6   3   3       30.05       26.48      5.75 o 
  -5   3   3       18.69       19.52      2.30 o 
  -4   3   3      169.03      139.90      6.64 o 
  -3   3   3       79.11       87.28      4.68 o 
  -2   3   3      150.27      158.00      6.94 o 
  -1   3   3      398.97      408.88     15.60 o 
   0   3   3      414.25      452.73     16.60 o 
   1   3   3       73.27       47.75      2.61 o 
   2   3   3      759.75      770.37     23.63 o 
   3   3   3       34.60       30.45      2.02 o 
   4   3   3      703.88      686.96     20.65 o 
   5   3   3      263.91      272.37      8.41 o 
   6   3   3      716.97      700.66     22.36 o 
   7   3   3      239.25      231.29      8.59 o 
   8   3   3       59.02       56.68      4.42 o 
   9   3   3     1548.90     1510.19     63.10 o 
  10   3   3      349.97      333.04     14.36 o 
  11   3   3       49.88       50.07      7.85 o 
  12   3   3       40.17       46.80      6.56 o 
  13   3   3        2.41        6.40      3.98 o 
 -13   4   3      271.73      296.98     24.58 o 
 -12   4   3        7.98        8.01      2.48 o 
 -11   4   3       34.80       47.45      4.75 o 
 -10   4   3       65.40       66.65      5.28 o 
  -9   4   3        5.02        2.75      1.87 o 
  -8   4   3     1033.77     1080.31     40.48 o 
  -7   4   3        3.44        8.39      2.30 o 
  -6   4   3        3.44        8.01      2.05 o 
  -5   4   3      353.52      377.28     30.73 o 
  -4   4   3      854.87      830.42     30.88 o 
  -3   4   3        5.96       10.28      3.39 o 
  -2   4   3      206.38      205.15     15.19 o 
  -1   4   3      161.58      154.22      9.42 o 
   0   4   3      905.94      878.00     41.16 o 
   1   4   3        0.22        0.12      1.31 o 
   2   4   3      600.96      623.79     29.82 o 
   3   4   3      470.88      458.94     19.57 o 
   4   4   3      797.93      741.49     28.32 o 
   5   4   3      370.69      338.34     14.36 o 
   6   4   3       82.56       84.90      7.96 o 
   7   4   3       16.24       24.48      4.92 o 
   8   4   3        1.02        3.81      3.25 o 
   9   4   3       18.41       16.84      4.67 o 
  10   4   3       18.43       25.46      5.30 o 
  11   4   3       21.87       24.03      5.24 o 
  12   4   3        0.66        6.05      3.98 o 
 -11   5   3        5.91        5.29      4.18 o 
 -10   5   3       94.24      108.94     12.47 o 
  -9   5   3        0.00        4.87      2.55 o 
  -8   5   3       38.98       49.86      4.74 o 
  -7   5   3        5.85       11.96      2.80 o 
  -6   5   3      321.72      303.02     24.24 o 
  -5   5   3      179.79      180.83     11.72 o 
  -4   5   3       28.19       29.08      8.19 o 
  -3   5   3      106.01      108.43     10.24 o 
  -2   5   3       35.15       36.10      4.78 o 
  -1   5   3       79.22       83.50      6.95 o 
   0   5   3        0.96        1.50      1.88 o 
   1   5   3      247.16      238.44     26.63 o 
   2   5   3      308.08      345.19     24.92 o 
   3   5   3      816.91      794.72     37.79 o 
   4   5   3      235.74      236.71     14.11 o 
   5   5   3       30.23       35.32      5.82 o 
   6   5   3       11.67       16.17      4.18 o 
   7   5   3        0.05        1.71      3.38 o 
   8   5   3      130.57      138.88     11.49 o 
   9   5   3       15.43       19.80      5.43 o 
  10   5   3       22.22       30.94      6.56 o 
  -8   6   3       66.87       79.31     17.93 o 
  -7   6   3       10.20       10.13      3.36 o 
  -6   6   3       54.76       49.25      6.15 o 
  -5   6   3        4.28        3.02      2.72 o 
  -4   6   3       27.21       29.01      4.78 o 
  -3   6   3       62.95       68.32      9.22 o 
  -2   6   3      201.67      203.31     13.20 o 
  -1   6   3       34.87       38.04      5.43 o 
   0   6   3      122.65      127.37     23.56 o 
   1   6   3        0.02        0.68      2.44 o 
   2   6   3       83.39       86.04     14.00 o 
   3   6   3      250.57      213.06     21.85 o 
   4   6   3        0.56        1.37      5.12 o 
   5   6   3       64.71       56.68     11.95 o 
   6   6   3       50.22       43.70     11.61 o 
 -16   0   4      882.14     1030.45     70.34 o 
 -14   0   4       86.18      112.25      7.84 o 
 -12   0   4     1454.48     1392.03    101.41 o 
 -10   0   4      262.97      236.06     15.71 o 
  -8   0   4      201.94      225.16     13.83 o 
  -6   0   4      663.70      658.69     28.63 o 
  -4   0   4       32.72       25.95      2.73 o 
  -2   0   4       21.84       29.24      1.93 o 
   0   0   4    36422.30    33792.32   1394.56 o 
   4   0   4     2391.32     2424.21     79.65 o 
   6   0   4      870.91      941.47     32.08 o 
   8   0   4       99.00      117.39      5.27 o 
  10   0   4       57.72       58.84      5.29 o 
  12   0   4      746.76      745.35     45.75 o 
  14   0   4        0.31        0.00      3.41 o 
 -16   1   4        4.32        5.75      2.16 o 
 -15   1   4        7.80       10.50      2.36 o 
 -14   1   4      578.35      592.22     32.31 o 
 -13   1   4       86.90       89.74      5.50 o 
 -12   1   4       80.94       78.60      4.90 o 
 -11   1   4      319.15      318.32     14.91 o 
 -10   1   4      467.97      477.72     18.53 o 
  -9   1   4       97.04       90.90      4.84 o 
  -8   1   4      738.63      712.37     26.39 o 
  -7   1   4      146.82      165.16      7.83 o 
  -6   1   4       86.26       95.08      4.58 o 
  -5   1   4       25.68       26.24      2.01 o 
  -4   1   4     2981.87     3155.40     92.72 o 
  -3   1   4     2161.79     2283.24     67.06 o 
  -2   1   4      320.52      327.52      9.91 o 
  -1   1   4     1130.87     1153.98     38.67 o 
   0   1   4    10868.58    11048.95    365.12 o 
   1   1   4      281.37      264.53      9.41 o 
   2   1   4        0.18        3.61      1.66 o 
   3   1   4     2274.89     2338.37     66.09 o 
   4   1   4      279.99      320.88      8.06 o 
   5   1   4      472.30      533.06     13.07 o 
   6   1   4      907.26      989.70     23.67 o 
   7   1   4      248.37      257.90      6.94 o 
   8   1   4       18.35       23.90      2.04 o 
   9   1   4       75.01       79.07      3.94 o 
  10   1   4      372.95      377.35     13.11 o 
  11   1   4      476.57      491.45     15.93 o 
  12   1   4      369.73      366.56     15.00 o 
  13   1   4       68.39       65.54      6.61 o 
  14   1   4      316.86      290.56     22.53 o 
  15   1   4        2.35        8.88      5.46 o 
 -15   2   4       94.65       97.00      6.51 o 
 -14   2   4      159.35      166.93      8.83 o 
 -13   2   4        4.00       13.67      4.27 o 
 -12   2   4        3.46        5.61      1.98 o 
 -11   2   4       39.31       42.06      4.44 o 
 -10   2   4      154.72      149.99     10.57 o 
  -9   2   4      554.21      556.85     21.38 o 
  -8   2   4      156.21      137.86      6.66 o 
  -7   2   4       53.28       55.07      5.01 o 
  -6   2   4      296.75      321.12     12.74 o 
  -5   2   4     1731.47     1896.65     66.96 o 
  -4   2   4       35.97       37.46      2.60 o 
  -3   2   4      938.89     1133.55     33.77 o 
  -2   2   4      180.33      190.31      6.29 o 
  -1   2   4     2361.37     2315.98     68.03 o 
   0   2   4      148.50      141.31      5.82 o 
   1   2   4      255.91      249.83      8.06 o 
   2   2   4      276.32      258.40      8.36 o 
   3   2   4     1745.67     1994.53     59.35 o 
   4   2   4      501.04      487.36     13.60 o 
   5   2   4       17.82       23.14      1.48 o 
   6   2   4     1427.01     1381.78     76.48 o 
   7   2   4      228.64      209.52      6.58 o 
   8   2   4      437.01      410.64     15.75 o 
   9   2   4       78.00       79.99      6.94 o 
  10   2   4      486.92      474.64     18.30 o 
  11   2   4      588.81      556.06     21.12 o 
  12   2   4        8.03        8.21      2.74 o 
  13   2   4       91.01       98.51     12.84 o 
  14   2   4        0.36        2.05      5.12 o 
 -14   3   4       64.69       86.30      9.43 o 
 -13   3   4      326.48      331.15     23.89 o 
 -12   3   4       56.63       60.75      4.97 o 
 -11   3   4       17.49       18.03      2.84 o 
 -10   3   4       50.32       59.84      4.64 o 
  -9   3   4      519.24      462.26     19.79 o 
  -8   3   4     1575.98     1606.63     58.11 o 
  -7   3   4       38.81       36.04      3.13 o 
  -6   3   4      663.15      625.99     23.83 o 
  -5   3   4      322.03      270.22     13.01 o 
  -4   3   4      206.52      197.95      8.63 o 
  -3   3   4       78.12       84.27      4.44 o 
  -2   3   4      541.11      534.46     19.93 o 
  -1   3   4      497.19      501.51     15.44 o 
   0   3   4      665.00      668.85     20.24 o 
   1   3   4        0.81        2.71      0.84 o 
   2   3   4      204.85      177.50      6.33 o 
   3   3   4      159.20      150.45      7.54 o 
   4   3   4      146.41      125.44      6.76 o 
   5   3   4      892.39      909.58     28.17 o 
   6   3   4      241.93      219.08     23.21 o 
   7   3   4     1250.91     1195.31     42.03 o 
   8   3   4      924.25      872.17     31.43 o 
   9   3   4      236.58      254.56     11.37 o 
  10   3   4       78.02       81.56      9.97 o 
  11   3   4        0.03        0.86      2.94 o 
  12   3   4      202.92      230.83     30.05 o 
  13   3   4        2.16        0.00      3.53 o 
 -13   4   4       21.22       21.21      3.65 o 
 -12   4   4       62.62       63.58      5.56 o 
 -11   4   4        4.11        6.09      2.23 o 
 -10   4   4       73.15       81.98      5.92 o 
  -9   4   4        0.03        0.36      2.73 o 
  -8   4   4       20.24       29.29      3.53 o 
  -7   4   4     1235.71     1231.12     45.58 o 
  -6   4   4        1.06        5.74      2.72 o 
  -5   4   4      245.66      240.19     16.13 o 
  -4   4   4      381.80      378.85     16.14 o 
  -3   4   4     2058.25     2136.35     99.08 o 
  -2   4   4        8.90        6.15      2.33 o 
  -1   4   4        7.78        6.05      2.33 o 
   0   4   4        1.87        0.68      2.05 o 
   1   4   4       99.54       94.31      6.02 o 
   2   4   4        2.50        1.49      1.42 o 
   3   4   4       15.86       15.75      2.29 o 
   4   4   4      125.84      119.26      5.46 o 
   5   4   4       16.78       21.29      4.51 o 
   6   4   4      190.04      172.63     19.29 o 
   7   4   4       70.62       72.57      7.68 o 
   8   4   4       11.80       17.61      4.70 o 
   9   4   4      135.18      127.94     10.17 o 
  10   4   4       39.15       41.08      7.17 o 
  11   4   4        0.99        1.79      4.44 o 
  12   4   4        8.20        2.89      4.61 o 
 -11   5   4      239.61      267.36     13.52 o 
 -10   5   4      110.91      126.57      8.22 o 
  -9   5   4      271.89      302.32     27.31 o 
  -8   5   4       37.76       44.88      5.66 o 
  -7   5   4       59.33       66.98      6.50 o 
  -6   5   4       12.00       15.25      3.36 o 
  -5   5   4        9.34       12.77      2.94 o 
  -4   5   4       61.51       63.46      6.05 o 
  -3   5   4      546.80      579.72     30.04 o 
  -2   5   4      244.64      231.53     14.02 o 
  -1   5   4        4.10        4.63      2.33 o 
   0   5   4       10.56       11.95      3.41 o 
   1   5   4      613.20      654.53     45.07 o 
   2   5   4       50.57       45.57      4.07 o 
   3   5   4       51.56       53.33      6.80 o 
   4   5   4        3.52        0.74      2.95 o 
   5   5   4      181.91      178.96     12.97 o 
   6   5   4       55.43       59.93      7.38 o 
   7   5   4       35.85       38.55      6.38 o 
   8   5   4       35.34       46.91      7.22 o 
   9   5   4      326.56      328.13     20.14 o 
  10   5   4       90.88      111.15     10.99 o 
  -7   6   4        1.70        5.36      2.82 o 
  -6   6   4      153.97      178.64     12.54 o 
  -5   6   4       30.38       38.02      6.15 o 
  -4   6   4        2.78        2.95      2.47 o 
  -3   6   4      281.74      293.98     17.71 o 
  -2   6   4        6.19       10.36      3.36 o 
  -1   6   4       20.86       21.46      5.12 o 
   0   6   4       61.70       67.55      6.69 o 
   1   6   4        3.35        5.12      3.41 o 
   2   6   4       22.77       17.07      7.51 o 
   3   6   4       96.48       90.82     14.68 o 
   4   6   4       38.91       37.90     10.58 o 
   5   6   4        0.09        0.00      3.11 o 
   6   6   4        2.72        4.43      4.18 o 
 -15   0   5       78.69      110.28     10.93 o 
 -13   0   5       32.30       39.61      5.80 o 
 -11   0   5     2419.23     2461.67    104.21 o 
  -7   0   5      274.04      288.17     20.14 o 
  -5   0   5      223.96      226.37     15.71 o 
  -3   0   5      501.47      479.25     34.66 o 
  -1   0   5     1889.15     1916.05     79.96 o 
   1   0   5     3800.34     3791.98    157.58 o 
   3   0   5      108.89      121.62      5.94 o 
   5   0   5     5462.83     5606.05    184.22 o 
   7   0   5      393.58      354.13     12.99 o 
   9   0   5      279.11      282.02     11.83 o 
  11   0   5       57.68       57.36      7.85 o 
  13   0   5      166.14      154.67     14.00 o 
 -16   1   5       31.11       39.25      4.34 o 
 -15   1   5        2.07        4.22      1.92 o 
 -14   1   5      544.16      566.90     29.10 o 
 -13   1   5      278.97      290.68     12.61 o 
 -12   1   5       58.48       56.35      4.11 o 
 -11   1   5       30.37       27.71      2.94 o 
 -10   1   5      926.34      908.56     33.44 o 
  -9   1   5      357.71      312.40     15.93 o 
  -8   1   5      100.64       90.86      4.71 o 
  -7   1   5     1654.24     1614.63     57.36 o 
  -6   1   5     1572.16     1841.11     65.01 o 
  -5   1   5     5181.51     5556.27    162.72 o 
  -4   1   5      632.26      608.29     18.33 o 
  -3   1   5     2238.17     2127.25     62.46 o 
  -2   1   5       60.50       55.24      2.27 o 
  -1   1   5      397.05      371.20     12.71 o 
   0   1   5     9401.76     9539.65    315.20 o 
   1   1   5     8693.44     8728.09    288.54 o 
   2   1   5      576.51      579.84     16.88 o 
   3   1   5      608.03      600.33     15.98 o 
   4   1   5      558.35      534.85     13.07 o 
   5   1   5      659.36      699.80     18.22 o 
   6   1   5     1038.95     1088.95     25.99 o 
   7   1   5      240.09      237.39      7.00 o 
   8   1   5      123.46      117.70      3.75 o 
   9   1   5        0.10        1.90      1.26 o 
  10   1   5      134.08      135.51      5.65 o 
  11   1   5        2.46        4.00      2.59 o 
  12   1   5      297.41      274.01     13.66 o 
  13   1   5       66.20       63.17      9.56 o 
  14   1   5        0.27        8.54      5.12 o 
 -15   2   5      109.37      124.33     11.68 o 
 -14   2   5       28.56       35.41      3.92 o 
 -13   2   5      543.70      511.56     20.75 o 
 -12   2   5        0.16        1.24      1.48 o 
 -11   2   5     1052.36     1073.18     53.69 o 
 -10   2   5        1.48        0.00      1.17 o 
  -9   2   5        1.27        2.83      1.49 o 
  -8   2   5        5.63        9.27      1.94 o 
  -7   2   5        2.64        1.05      1.28 o 
  -6   2   5     5300.81     5470.34    190.49 o 
  -5   2   5     1300.87     1342.83     47.86 o 
  -4   2   5     2960.56     3059.67     89.77 o 
  -3   2   5      143.86      166.14      5.63 o 
  -2   2   5     1160.32     1199.63     35.51 o 
  -1   2   5      727.79      670.95     20.08 o 
   0   2   5       87.05       96.12      3.79 o 
   1   2   5        6.96        0.97      0.60 o 
   2   2   5     1151.52     1215.90     36.42 o 
   3   2   5     2209.10     2442.65     81.62 o 
   4   2   5      325.62      325.04      9.40 o 
   5   2   5      171.62      208.07      6.45 o 
   6   2   5       57.29       46.79      2.15 o 
   7   2   5     1316.66     1263.50     37.04 o 
   8   2   5       94.42       75.80      6.12 o 
   9   2   5        4.73        7.29      2.68 o 
  10   2   5       24.83       28.53      3.26 o 
  11   2   5      165.59      178.55     11.03 o 
  12   2   5      194.35      193.99      9.22 o 
  13   2   5        1.79        1.89      2.53 o 
  14   2   5        0.01        0.68      4.44 o 
 -14   3   5      143.24      142.74      8.27 o 
 -13   3   5        4.71        7.67      2.34 o 
 -12   3   5      163.83      158.30      8.96 o 
 -11   3   5       53.13       57.60      6.70 o 
 -10   3   5      596.63      587.47     23.34 o 
  -9   3   5      608.61      628.67     24.40 o 
  -8   3   5        9.57       11.64      2.27 o 
  -7   3   5      487.58      473.00     18.71 o 
  -6   3   5       25.62       23.82      2.57 o 
  -5   3   5      352.06      316.39     21.78 o 
  -4   3   5       69.51       69.19      6.15 o 
  -3   3   5        4.68        2.59      1.14 o 
  -2   3   5      184.21      171.36      6.04 o 
  -1   3   5     5024.77     5414.97    157.94 o 
   0   3   5      167.71      135.79      8.07 o 
   1   3   5      112.76      130.00      6.09 o 
   2   3   5      502.25      475.28     15.09 o 
   3   3   5        9.64       12.81      1.32 o 
   4   3   5       54.72       52.00      3.98 o 
   5   3   5        3.97        3.77      1.26 o 
   6   3   5      396.56      378.33     14.86 o 
   7   3   5        4.14        3.41      1.81 o 
   8   3   5      420.92      398.91     16.04 o 
   9   3   5        4.31        5.93      2.27 o 
  10   3   5      192.77      176.63     11.88 o 
  11   3   5        0.75        0.99      2.19 o 
  12   3   5       15.50       26.81      4.63 o 
  13   3   5      142.16      132.62     35.17 o 
 -13   4   5        0.38        3.37      6.51 o 
 -12   4   5      261.10      253.49     12.48 o 
 -11   4   5       26.36       33.67      4.22 o 
 -10   4   5       93.84      118.34      7.30 o 
  -9   4   5        4.89        2.65      1.87 o 
  -8   4   5      122.20      130.76      7.31 o 
  -7   4   5      298.61      313.70     13.68 o 
  -6   4   5      269.91      282.22     12.35 o 
  -5   4   5      378.36      400.39     17.60 o 
  -4   4   5      136.23      123.23      8.37 o 
  -3   4   5      187.28      192.26     11.47 o 
  -2   4   5     1083.05     1038.44     49.82 o 
  -1   4   5        0.15        2.22      1.76 o 
   0   4   5      214.35      201.98     11.76 o 
   1   4   5       77.67       68.31      9.05 o 
   2   4   5      121.07      106.75      5.14 o 
   3   4   5       85.12       70.92      9.90 o 
   4   4   5       13.08       17.13      2.25 o 
   5   4   5        7.26        4.69      1.95 o 
   6   4   5       69.67       58.88      4.75 o 
   7   4   5       53.83       65.24      5.17 o 
   8   4   5        3.84        1.34      2.65 o 
   9   4   5        2.52        2.72      2.82 o 
  10   4   5       91.27      109.88     10.25 o 
  11   4   5       54.34       70.83      8.88 o 
 -11   5   5        0.97        2.05      2.75 o 
 -10   5   5        2.43        1.68      2.72 o 
  -9   5   5       28.60       39.47      5.22 o 
  -8   5   5      199.43      192.78     17.75 o 
  -7   5   5       30.40       32.14      4.78 o 
  -6   5   5       57.18       52.58      5.84 o 
  -5   5   5        1.77        0.40      1.86 o 
  -4   5   5      101.81      101.48     15.19 o 
  -3   5   5       39.32       41.44      4.91 o 
  -2   5   5       89.34      101.36     13.49 o 
  -1   5   5       20.47       25.83      4.23 o 
   0   5   5      319.80      340.00     18.86 o 
   1   5   5        3.70        4.23      2.27 o 
   2   5   5       98.02       71.92     15.02 o 
   3   5   5        2.62        5.92      3.20 o 
   4   5   5      207.52      178.22     11.96 o 
   5   5   5      514.53      460.48     24.10 o 
   6   5   5       27.30       30.78      5.74 o 
   7   5   5      126.72      132.89     10.82 o 
   8   5   5        0.69        9.18      4.08 o 
   9   5   5        0.72        0.00      4.27 o 
  -7   6   5        9.61       16.89      5.63 o 
  -6   6   5       33.98       40.86      5.58 o 
  -5   6   5        3.32        4.96      5.46 o 
  -4   6   5       69.63       73.99     12.97 o 
  -3   6   5       32.21       28.65      4.86 o 
  -2   6   5        2.48        2.98      2.47 o 
  -1   6   5      395.44      401.53     29.70 o 
   0   6   5      383.72      395.72     29.36 o 
   1   6   5      154.21      163.55     14.68 o 
   2   6   5       38.51       32.44      9.22 o 
   3   6   5      468.46      413.14     35.17 o 
   4   6   5       37.75       42.00      7.34 o 
   5   6   5        1.38        0.47      3.77 o 
   6   6   5        9.21       13.72      4.91 o 
 -16   0   6       92.96      135.55     12.97 o 
 -14   0   6      201.36      215.79     17.41 o 
 -12   0   6       44.69       34.83      5.12 o 
 -10   0   6        1.90        5.46      2.39 o 
  -8   0   6      624.52      648.04     43.36 o 
  -6   0   6      432.74      439.40     30.39 o 
  -4   0   6       25.19       20.88      1.80 o 
  -2   0   6     4460.52     4503.53    187.14 o 
   0   0   6     4056.52     4182.21    173.87 o 
   2   0   6     9896.90     9684.66    553.98 o 
   4   0   6      486.55      470.96     16.32 o 
   6   0   6     1003.26     1041.95     35.35 o 
   8   0   6      237.58      239.34     13.36 o 
  10   0   6      181.35      181.46      9.33 o 
  12   0   6        8.09        9.22      4.44 o 
  14   0   6        2.14        9.22      5.46 o 
 -16   1   6        0.09        2.44      2.06 o 
 -15   1   6       41.10       44.36      5.95 o 
 -14   1   6       28.65       31.08      3.41 o 
 -13   1   6        4.69        5.58      2.47 o 
 -12   1   6       11.98       15.25      2.32 o 
 -11   1   6      360.78      350.52     14.37 o 
 -10   1   6     1029.24     1049.87     38.32 o 
  -9   1   6      248.03      261.27     10.75 o 
  -8   1   6     1026.50      954.31     54.97 o 
  -7   1   6      550.57      578.53     17.85 o 
  -6   1   6      222.74      300.95      9.60 o 
  -5   1   6      260.28      280.45      8.91 o 
  -4   1   6     2894.02     3230.29    112.50 o 
  -3   1   6      158.18      150.44      5.11 o 
  -2   1   6      136.69      138.49      4.65 o 
  -1   1   6      157.22      173.06      5.65 o 
   0   1   6       68.84       65.54      2.45 o 
   1   1   6     3861.69     4057.08    134.43 o 
   2   1   6       52.88       59.62      2.34 o 
   3   1   6      111.24      112.27      4.02 o 
   4   1   6      217.33      182.15      4.93 o 
   5   1   6       72.89       69.49      2.39 o 
   6   1   6      182.69      179.29      5.01 o 
   7   1   6      568.36      529.91     15.40 o 
   8   1   6      527.53      513.86     14.15 o 
   9   1   6       57.86       57.07      3.01 o 
  10   1   6      747.67      769.83     23.66 o 
  11   1   6       86.61       93.02      6.44 o 
  12   1   6       38.79       54.30      5.05 o 
  13   1   6       56.39       68.63     10.24 o 
  14   1   6       35.47       46.09      9.22 o 
 -15   2   6       10.29       13.66      2.91 o 
 -14   2   6        0.16        2.01      1.79 o 
 -13   2   6       19.06       20.73      2.90 o 
 -12   2   6        0.76        1.59      1.41 o 
 -11   2   6     1693.62     1625.68     58.83 o 
 -10   2   6       34.97       32.53      3.26 o 
  -9   2   6      250.24      236.75     10.33 o 
  -8   2   6       13.34       15.15      2.15 o 
  -7   2   6       89.38       82.98     28.85 o 
  -6   2   6     1050.72     1082.97     38.91 o 
  -5   2   6      314.87      347.10     11.08 o 
  -4   2   6     3546.73     3710.48    108.66 o 
  -3   2   6     1010.47     1091.43     32.41 o 
  -2   2   6      452.91      431.19     13.19 o 
  -1   2   6      335.61      341.58     10.87 o 
   0   2   6      181.71      206.79      6.96 o 
   1   2   6      443.02      476.51     14.88 o 
   2   2   6      345.10      346.27     11.04 o 
   3   2   6      412.54      428.32     13.37 o 
   4   2   6      588.41      554.88     17.18 o 
   5   2   6        1.80        6.15      1.33 o 
   6   2   6      277.17      286.67      9.54 o 
   7   2   6        0.42        1.04      1.04 o 
   8   2   6      158.06      145.64      7.02 o 
   9   2   6        0.84        1.61      1.56 o 
  10   2   6        2.65        7.77      2.09 o 
  11   2   6      229.12      197.30     10.47 o 
  12   2   6      477.00      445.72     28.17 o 
  13   2   6        2.24        4.92      2.78 o 
 -14   3   6      142.31      147.76     10.80 o 
 -13   3   6       77.36       69.52      5.41 o 
 -12   3   6        2.05        1.31      1.63 o 
 -11   3   6       59.65       52.86      6.53 o 
 -10   3   6        0.57        3.45      1.67 o 
  -9   3   6      200.62      186.89      9.61 o 
  -8   3   6       45.78       47.79      3.82 o 
  -7   3   6      104.20       98.95      7.34 o 
  -6   3   6       79.03       83.98      4.88 o 
  -5   3   6      555.05      528.34     19.94 o 
  -4   3   6        4.45        4.63      1.82 o 
  -3   3   6      485.96      499.09     20.40 o 
  -2   3   6       32.04       41.13      2.12 o 
  -1   3   6      721.70      714.10     26.00 o 
   0   3   6      369.61      418.60     13.70 o 
   1   3   6      490.37      436.60     14.18 o 
   2   3   6        9.32        6.85      1.08 o 
   3   3   6      151.30      132.27      6.31 o 
   4   3   6       53.06       55.72      6.21 o 
   5   3   6       81.03       71.70      3.99 o 
   6   3   6       54.95       50.62      3.89 o 
   7   3   6        0.01        0.64      1.70 o 
   8   3   6       11.53       15.59      2.77 o 
   9   3   6       92.16       89.65      5.80 o 
  10   3   6        7.12        9.28      2.59 o 
  11   3   6      137.17      138.99      7.88 o 
  12   3   6       22.37       19.12      3.42 o 
 -13   4   6       15.96       17.28      3.30 o 
 -12   4   6      203.83      179.69      9.72 o 
 -11   4   6        6.09        2.41      3.38 o 
 -10   4   6       47.99       47.95      6.64 o 
  -9   4   6       15.05       23.62      3.37 o 
  -8   4   6      461.86      460.92     18.92 o 
  -7   4   6      977.22      953.82     35.84 o 
  -6   4   6       13.52       17.28      2.66 o 
  -5   4   6      250.79      242.38     19.46 o 
  -4   4   6       53.04       52.10      4.91 o 
  -3   4   6      298.99      283.86     15.60 o 
  -2   4   6       63.63       41.83      4.48 o 
  -1   4   6      131.20      128.80      8.54 o 
   0   4   6       10.56        7.57      1.59 o 
   1   4   6       10.41       10.17      1.64 o 
   2   4   6       30.74       25.76      2.54 o 
   3   4   6       87.62       93.73      5.73 o 
   4   4   6       28.53       27.06      2.64 o 
   5   4   6       36.78       36.85      3.68 o 
   6   4   6       49.53       49.20      4.37 o 
   7   4   6      215.38      222.80     10.42 o 
   8   4   6       97.36       89.59      6.09 o 
   9   4   6      194.87      202.07     10.48 o 
  10   4   6        0.42        0.90      2.09 o 
  11   4   6        0.11        4.97      3.93 o 
 -11   5   6        4.78        6.04      3.24 o 
 -10   5   6        7.25        7.76      3.15 o 
  -9   5   6       11.65       10.95      3.20 o 
  -8   5   6        3.11        5.35      2.68 o 
  -7   5   6       12.28       12.56      3.29 o 
  -6   5   6      150.78      148.60     12.46 o 
  -5   5   6       14.84       21.06      3.90 o 
  -4   5   6        0.33        1.71      2.17 o 
  -3   5   6       66.67       63.54     10.07 o 
  -2   5   6       27.99       25.39      4.03 o 
  -1   5   6      169.08      172.81     12.63 o 
   0   5   6       22.69       15.71      4.10 o 
   1   5   6       29.90       29.83      4.27 o 
   2   5   6      101.08       84.10     12.12 o 
   3   5   6      664.40      538.44     42.00 o 
   4   5   6      132.86      116.58     10.16 o 
   5   5   6      745.27      718.71     42.00 o 
   6   5   6        3.64        2.39      5.12 o 
   7   5   6        8.29        5.00      5.12 o 
   8   5   6       36.92       56.52      7.92 o 
   9   5   6       24.57       24.02      6.07 o 
  -7   6   6       31.67       35.81      8.02 o 
  -6   6   6       13.75       18.41      4.17 o 
  -5   6   6       51.19       59.79      6.56 o 
  -4   6   6        2.48        1.55      2.50 o 
  -3   6   6       14.51       20.15      4.00 o 
  -2   6   6       62.93       68.29      8.19 o 
  -1   6   6       79.65       85.02      9.22 o 
   0   6   6      133.07      127.21      9.33 o 
   1   6   6       33.98       42.34      6.83 o 
   2   6   6        0.81        9.06      4.33 o 
   3   6   6        1.37        5.23      3.74 o 
   4   6   6      182.25      161.66     22.02 o 
   5   6   6       22.13       27.89      6.15 o 
 -15   0   7        3.94        2.73      3.07 o 
 -13   0   7       11.08        8.88      3.41 o 
 -11   0   7     1284.02     1388.27     91.16 o 
  -7   0   7      927.25      909.40     76.14 o 
  -5   0   7      637.28      594.92     33.97 o 
  -3   0   7     3129.43     3376.02    140.87 o 
  -1   0   7     1113.63     1288.17     54.15 o 
   1   0   7     1193.38     1338.96     56.20 o 
   3   0   7      492.75      412.39     30.22 o 
   5   0   7        0.43        0.00      0.76 o 
   7   0   7       10.66       15.05      1.83 o 
   9   0   7     1311.41     1223.28     49.12 o 
  11   0   7      483.72      469.47     30.39 o 
  13   0   7       85.96       96.28     11.27 o 
 -16   1   7        4.88        6.09      2.28 o 
 -15   1   7       18.22       27.36      3.84 o 
 -14   1   7        0.97        1.99      2.72 o 
 -13   1   7      152.36      153.30      7.81 o 
 -12   1   7        0.48        3.85      1.50 o 
 -11   1   7        0.55        0.38      1.38 o 
 -10   1   7      200.10      188.05     10.20 o 
  -9   1   7      708.74      698.44     25.93 o 
  -8   1   7        2.04        2.25      1.18 o 
  -7   1   7      217.71      196.03      6.69 o 
  -6   1   7        5.41        4.11      0.76 o 
  -5   1   7      269.33      277.42     10.39 o 
  -4   1   7      946.30     1098.63     32.92 o 
  -3   1   7      188.91      202.21      7.29 o 
  -2   1   7        1.50        0.17      0.56 o 
  -1   1   7     1153.17     1220.82     36.42 o 
   0   1   7     2008.97     2168.04     72.20 o 
   1   1   7     2283.42     2437.23     81.19 o 
   2   1   7     4091.57     4467.67    126.06 o 
   3   1   7       31.84       26.04      2.10 o 
   4   1   7        0.05        1.26      0.75 o 
   5   1   7      613.09      584.12     15.50 o 
   6   1   7     1414.57     1030.79     59.41 o 
   7   1   7       19.53       25.42      1.84 o 
   8   1   7       36.59       29.89      2.04 o 
   9   1   7      173.14      165.24      7.44 o 
  10   1   7      222.44      212.32     10.89 o 
  11   1   7        4.66        5.19      2.27 o 
  12   1   7       67.02       69.74      6.06 o 
  13   1   7       13.50       10.93      6.49 o 
  14   1   7        0.70        0.00      4.44 o 
 -15   2   7       41.22       50.24      4.72 o 
 -14   2   7        8.89        8.17      2.27 o 
 -13   2   7        0.10        2.64      2.39 o 
 -12   2   7       62.60       64.66      4.70 o 
 -11   2   7       43.82       52.69      4.21 o 
 -10   2   7       29.87       25.21      2.80 o 
  -9   2   7        1.80        4.44      1.53 o 
  -8   2   7      594.65      541.23     20.63 o 
  -7   2   7      138.60      142.93     12.50 o 
  -6   2   7      141.19      121.23      5.77 o 
  -5   2   7       32.19       44.05      2.12 o 
  -4   2   7        0.01        2.69      0.71 o 
  -3   2   7        0.89        2.39      0.66 o 
  -2   2   7      141.39      150.98      5.39 o 
  -1   2   7     1608.53     1550.76     46.10 o 
   0   2   7        8.53        5.95      0.90 o 
   1   2   7       46.58       69.90      3.87 o 
   2   2   7       10.99       14.52      1.30 o 
   3   2   7      216.89      264.42      8.62 o 
   4   2   7        0.08        0.64      2.89 o 
   5   2   7      150.98      152.12      6.55 o 
   6   2   7     1116.90     1107.06     36.26 o 
   7   2   7      231.68      216.21      8.51 o 
   8   2   7        7.04        8.74      2.14 o 
   9   2   7      296.04      272.12     12.31 o 
  10   2   7        0.95        0.30      1.65 o 
  11   2   7      140.27      133.37      8.37 o 
  12   2   7       43.06       52.73      5.31 o 
  13   2   7       38.73       40.84      5.09 o 
 -14   3   7       71.92       87.69      8.06 o 
 -13   3   7       33.37       51.27      5.65 o 
 -12   3   7       17.87       19.38      3.06 o 
 -11   3   7      238.30      218.21     11.76 o 
 -10   3   7       31.76       30.75      4.42 o 
  -9   3   7      595.52      541.86     22.78 o 
  -8   3   7       50.54       55.90      4.06 o 
  -7   3   7        0.19        4.40      3.45 o 
  -6   3   7      190.48      183.40      8.27 o 
  -5   3   7      323.28      306.79     12.37 o 
  -4   3   7      915.45      824.99     25.21 o 
  -3   3   7      284.16      296.01      9.73 o 
  -2   3   7        0.76        1.78      1.43 o 
  -1   3   7       31.56       28.04      2.01 o 
   0   3   7      902.91      888.17     30.90 o 
   1   3   7      341.58      349.24     13.21 o 
   2   3   7        1.17        2.57      1.65 o 
   3   3   7      112.57      108.79      5.07 o 
   4   3   7       80.62       66.58      5.80 o 
   5   3   7       10.03       16.91      2.06 o 
   6   3   7      152.08      127.30      9.03 o 
   7   3   7       40.34       32.85      3.42 o 
   8   3   7      101.85       80.68      5.38 o 
   9   3   7      102.62       98.67      6.68 o 
  10   3   7       88.98       84.59     10.44 o 
  11   3   7        1.68        6.15      2.48 o 
  12   3   7        1.13        3.19      2.52 o 
 -13   4   7      246.27      238.55     14.62 o 
 -12   4   7      383.55      389.14     20.58 o 
 -11   4   7       52.29       53.95      5.80 o 
 -10   4   7      500.43      478.44     19.92 o 
  -9   4   7        0.44        0.34      1.61 o 
  -8   4   7        0.34        1.72      2.25 o 
  -7   4   7       12.30       17.96      3.46 o 
  -6   4   7      103.97       84.68      6.88 o 
  -5   4   7      166.00      149.72      9.67 o 
  -4   4   7        2.31        2.83      3.59 o 
  -3   4   7      237.88      208.58     12.20 o 
  -2   4   7        4.84        4.74      1.50 o 
  -1   4   7       60.75       60.48      5.46 o 
   0   4   7        7.60        6.74      1.51 o 
   1   4   7       73.38       65.17      3.95 o 
   2   4   7      395.37      398.45     15.26 o 
   3   4   7       99.54       75.66      6.39 o 
   4   4   7      566.20      545.93     26.15 o 
   5   4   7       30.96       31.66      3.50 o 
   6   4   7        0.84        0.00      1.45 o 
   7   4   7       32.80       31.63      3.85 o 
   8   4   7      159.49      166.74      8.74 o 
   9   4   7       21.74       23.18      3.56 o 
  10   4   7        7.24        7.84      5.31 o 
  11   4   7        3.52        5.32      3.27 o 
 -11   5   7        2.77        4.24      2.94 o 
 -10   5   7        4.26        5.84      2.80 o 
  -9   5   7        4.32        4.89      2.75 o 
  -8   5   7      214.95      227.37     19.46 o 
  -7   5   7       27.36       34.85      7.68 o 
  -6   5   7        8.06       10.16      3.02 o 
  -5   5   7       66.90       65.62     10.58 o 
  -4   5   7      186.88      183.51     14.00 o 
  -3   5   7        4.96       10.36      2.75 o 
  -2   5   7        5.19       13.67      3.35 o 
  -1   5   7       64.81       57.02      6.83 o 
   0   5   7      289.88      278.44     15.21 o 
   1   5   7        7.37        5.43      2.58 o 
   2   5   7        4.71        5.12      2.73 o 
   3   5   7        0.67        0.00      4.10 o 
   4   5   7        8.58        7.84      6.32 o 
   5   5   7       65.13       79.99      8.65 o 
   6   5   7       93.24      105.29     15.71 o 
   7   5   7        0.17        1.22      3.49 o 
   8   5   7        2.31        0.00      3.60 o 
  -7   6   7        5.24        4.97      2.58 o 
  -6   6   7       14.00       25.92      7.17 o 
  -5   6   7        2.80        2.39      2.44 o 
  -4   6   7       26.65       27.24      4.80 o 
  -3   6   7      145.35      138.96     12.97 o 
  -2   6   7      106.93      108.23     10.93 o 
  -1   6   7       50.07       60.85      6.40 o 
   0   6   7       28.50       38.56      9.39 o 
   1   6   7      127.30      142.04     13.32 o 
   3   6   7        2.62        0.00      3.76 o 
   4   6   7       26.57       24.46      6.12 o 
   5   6   7       29.91       32.64      6.80 o 
 -16   0   8      392.67      424.40     31.75 o 
 -14   0   8       54.76       53.95      7.17 o 
 -12   0   8       78.11       70.34      7.51 o 
 -10   0   8     3027.91     3037.06    195.64 o 
  -6   0   8      589.60      564.54     35.51 o 
  -4   0   8      632.82      584.32     30.22 o 
  -2   0   8       24.77       19.64      2.56 o 
   0   0   8     9555.74    10418.99    432.84 o 
   2   0   8      334.55      319.84     16.90 o 
   4   0   8      490.48      445.60     19.07 o 
   6   0   8      143.78      144.56      7.29 o 
   8   0   8     1958.05     1914.99     75.44 o 
  10   0   8        1.72        4.59      1.89 o 
  12   0   8      220.76      210.32     17.07 o 
 -16   1   8      278.84      315.60     17.62 o 
 -15   1   8       79.22       72.41      6.02 o 
 -14   1   8      727.07      738.12     36.21 o 
 -13   1   8        3.42        2.44      1.80 o 
 -12   1   8      901.95      898.71     42.97 o 
 -11   1   8       49.79       51.28      6.15 o 
 -10   1   8       62.18       66.38      4.94 o 
  -9   1   8     1143.82     1136.27     52.87 o 
  -8   1   8       32.87       27.66      4.10 o 
  -7   1   8       14.52       20.06      2.72 o 
  -6   1   8       60.42       69.97      3.26 o 
  -5   1   8     2826.85     3033.57     89.65 o 
  -4   1   8       24.73       27.14      1.63 o 
  -3   1   8      114.69      102.90      3.81 o 
  -2   1   8       70.62       62.48      2.63 o 
  -1   1   8      525.92      550.29     16.84 o 
   0   1   8     3037.83     3262.02    108.32 o 
   1   1   8       71.08       69.14      3.26 o 
   2   1   8      162.67      126.24      5.17 o 
   3   1   8       42.38       46.35      2.29 o 
   4   1   8      636.54      600.60     17.78 o 
   5   1   8      302.28      263.72      8.70 o 
   6   1   8      544.96      498.12     13.59 o 
   7   1   8      222.14      227.75      7.01 o 
   8   1   8        0.30        1.28      0.95 o 
   9   1   8       76.44       79.24      5.72 o 
  10   1   8        2.88        5.34      3.93 o 
  11   1   8       20.52       23.85      4.61 o 
  12   1   8      170.99      176.73      9.91 o 
  13   1   8      129.56      134.53     14.68 o 
 -15   2   8       76.26       86.57      6.21 o 
 -14   2   8       31.67       33.57      3.82 o 
 -13   2   8      367.98      358.53     15.41 o 
 -12   2   8      362.09      328.86     14.15 o 
 -11   2   8      451.43      459.90     18.40 o 
 -10   2   8      125.43      124.18      6.48 o 
  -9   2   8       17.21       12.62      2.19 o 
  -8   2   8      315.08      278.07     11.52 o 
  -7   2   8      162.09      156.96      7.13 o 
  -5   2   8      390.23      380.91     12.04 o 
  -4   2   8     1349.42     1374.68     48.67 o 
  -3   2   8      353.99      392.24     12.61 o 
  -2   2   8     2023.70     2062.15     61.42 o 
  -1   2   8     1396.19     1315.90     39.42 o 
   0   2   8      593.22      580.26     17.98 o 
   1   2   8       48.09       36.35      1.98 o 
   2   2   8      273.00      248.77      9.48 o 
   3   2   8     1893.51     2071.19     69.40 o 
   4   2   8       10.33        8.02      1.50 o 
   5   2   8      125.57      119.36      4.88 o 
   6   2   8        1.23        2.87      1.43 o 
   7   2   8      803.43      774.21     32.33 o 
   8   2   8      336.96      325.63     13.26 o 
   9   2   8      148.43      131.78      6.87 o 
  10   2   8      134.33      126.69      8.19 o 
  11   2   8       15.44       16.25      3.15 o 
  12   2   8        5.11       16.39      3.41 o 
  13   2   8      119.04      126.63     10.07 o 
 -14   3   8       29.54       29.07      3.85 o 
 -13   3   8       71.81       56.81      8.42 o 
 -12   3   8        0.01        0.65      1.59 o 
 -11   3   8       73.56       61.45      4.83 o 
 -10   3   8      563.77      513.99     20.69 o 
  -9   3   8      374.51      367.44     15.28 o 
  -8   3   8      144.01      152.84      7.78 o 
  -6   3   8      594.21      591.77     22.30 o 
  -5   3   8      601.27      586.93     21.87 o 
  -4   3   8     1033.93     1074.05     32.39 o 
  -3   3   8      299.70      277.01     10.94 o 
  -2   3   8       53.44       43.94      2.50 o 
  -1   3   8      752.24      724.47     22.61 o 
   0   3   8      528.22      483.81     33.80 o 
   1   3   8       93.07       52.80      9.47 o 
   2   3   8       24.56       17.37      2.06 o 
   3   3   8       36.89       31.50      2.88 o 
   4   3   8      128.85      118.38     11.61 o 
   5   3   8      207.97      186.58      9.69 o 
   6   3   8      347.41      301.13     12.57 o 
   7   3   8       16.77       22.05      3.06 o 
   8   3   8      138.79      121.95      7.63 o 
   9   3   8      141.52      149.94      8.14 o 
  10   3   8      282.90      274.11     21.07 o 
  11   3   8      138.38      146.76     15.38 o 
  12   3   8       56.28       54.64      9.05 o 
 -13   4   8      169.27      163.12     13.98 o 
 -12   4   8        1.58        3.30      2.15 o 
 -11   4   8        1.30        6.66      2.23 o 
 -10   4   8      298.30      264.63     31.87 o 
  -9   4   8      163.16      175.11      8.96 o 
  -8   4   8        6.85       11.29      2.94 o 
  -7   4   8        6.75        7.23      2.41 o 
  -6   4   8      378.78      344.91     20.32 o 
  -5   4   8      331.29      300.29     21.51 o 
  -4   4   8        0.16        2.67      1.80 o 
  -3   4   8     2199.38     2165.41    104.31 o 
  -2   4   8        2.08        2.77      1.35 o 
  -1   4   8       93.74       89.52      4.90 o 
   0   4   8        4.41        2.94      2.77 o 
   1   4   8       20.96       15.58      2.08 o 
   2   4   8      111.11      111.26      5.62 o 
   3   4   8        8.83        7.72      1.85 o 
   4   4   8      106.62       87.98      9.71 o 
   5   4   8      383.55      362.57     15.01 o 
   6   4   8      198.94      185.03      9.09 o 
   7   4   8       40.75       42.55      4.44 o 
   8   4   8       77.46       81.68      5.87 o 
   9   4   8      115.29      119.73     12.02 o 
  10   4   8        0.27        0.65      2.23 o 
 -11   5   8      285.56      339.82     61.97 o 
 -10   5   8      106.61      120.37      9.79 o 
  -9   5   8      110.36      132.01     18.78 o 
  -8   5   8       80.88       88.27      7.95 o 
  -7   5   8      535.80      571.53     74.94 o 
  -6   5   8      199.90      169.52     14.34 o 
  -5   5   8       31.11       41.86      5.37 o 
  -4   5   8       28.49       24.47      4.08 o 
  -3   5   8       47.86       51.07      8.37 o 
  -2   5   8       28.88       24.58      4.78 o 
  -1   5   8        1.85        1.41      2.33 o 
   0   5   8        9.32       11.24      3.20 o 
   1   5   8       18.23       25.13      4.10 o 
   2   5   8       61.14       63.69      4.38 o 
   3   5   8        0.12        0.00      1.80 o 
   4   5   8       41.39       45.83      5.25 o 
   5   5   8      228.39      199.69      9.90 o 
   6   5   8        0.06        1.52      2.08 o 
   7   5   8        6.90        7.49      2.62 o 
   8   5   8        0.45        0.00      3.49 o 
  -7   6   8        0.18        0.14      2.90 o 
  -6   6   8       25.05       32.38      5.17 o 
  -5   6   8       24.00       23.56      5.46 o 
  -4   6   8        7.58        5.46      3.07 o 
  -3   6   8        0.12        1.37      2.73 o 
  -2   6   8       48.73       46.87      5.94 o 
  -1   6   8       46.61       52.91      6.06 o 
   0   6   8        0.65        1.83      2.41 o 
   1   6   8       22.13       23.22      5.80 o 
   3   6   8      363.86      342.21     40.63 o 
   4   6   8       74.43       83.36      9.33 o 
 -15   0   9       30.98       40.29      6.49 o 
 -13   0   9        0.14        1.37      2.05 o 
 -11   0   9     1609.90     1613.96    105.50 o 
  -9   0   9      130.27      100.53      7.34 o 
  -7   0   9     1084.41     1063.80     79.38 o 
  -5   0   9     2002.91     2055.15     86.67 o 
  -3   0   9      478.39      459.19     20.17 o 
  -1   0   9        2.64        8.42      1.14 o 
   1   0   9       34.69       23.94      1.89 o 
   3   0   9      140.08      125.70     13.32 o 
   5   0   9        1.40        0.80      1.71 o 
   7   0   9     4311.27     4137.16    226.37 o 
   9   0   9      322.97      311.91     14.43 o 
  11   0   9      128.78      150.91     13.32 o 
 -16   1   9       21.26       22.90      3.98 o 
 -15   1   9       65.21       68.22      5.78 o 
 -14   1   9      177.61      187.69     11.34 o 
 -13   1   9       16.39       16.64      2.90 o 
 -12   1   9       39.57       38.71      3.98 o 
 -11   1   9      470.36      460.55     23.06 o 
 -10   1   9      188.50      169.77      9.65 o 
  -9   1   9        1.68        1.54      1.45 o 
  -8   1   9      162.86      144.25      8.09 o 
  -7   1   9       48.04       44.14      2.28 o 
  -6   1   9     1065.77     1115.00     33.61 o 
  -5   1   9     1728.45     1855.68     55.27 o 
  -4   1   9        1.80        1.00      1.04 o 
  -3   1   9     1614.68     1712.68     50.97 o 
  -2   1   9      103.78       95.91      3.60 o 
  -1   1   9      799.81      794.00     24.04 o 
   0   1   9     2233.50     2536.71     75.22 o 
   1   1   9     2823.97     2863.15     95.49 o 
   2   1   9      398.03      447.38     15.76 o 
   3   1   9     2373.45     2467.07     69.71 o 
   4   1   9       19.47       15.01      1.72 o 
   5   1   9      557.11      493.22     22.05 o 
   6   1   9      161.50      149.01      6.11 o 
   7   1   9      361.61      348.91     15.89 o 
   8   1   9      101.33       97.65      6.31 o 
   9   1   9      159.39      156.36      7.41 o 
  10   1   9      109.33      109.27      7.20 o 
  11   1   9        0.12        3.04      2.06 o 
  12   1   9        6.79        8.93      4.78 o 
  13   1   9        1.78        4.10      5.12 o 
 -15   2   9       20.24       33.24      4.57 o 
 -14   2   9      104.96      100.58      6.39 o 
 -13   2   9      229.46      233.78     10.96 o 
 -12   2   9       44.38       46.12      3.96 o 
 -11   2   9       54.75       61.79      4.47 o 
 -10   2   9      127.42      127.20      6.56 o 
  -9   2   9      631.31      590.26     22.59 o 
  -8   2   9        4.67        5.75      1.53 o 
  -7   2   9       73.58       53.12      3.66 o 
  -6   2   9       15.35       17.41      2.46 o 
  -5   2   9      166.55      148.42      6.31 o 
  -4   2   9     2718.53     2841.81     84.29 o 
  -3   2   9       12.66        7.69      1.18 o 
  -2   2   9      240.72      221.24      7.57 o 
  -1   2   9      170.95      161.31      5.72 o 
   0   2   9     2185.82     2120.10     62.97 o 
   1   2   9      166.69      188.61      7.57 o 
   2   2   9        7.56        4.47      1.15 o 
   3   2   9      830.87      841.29     29.11 o 
   4   2   9        5.97        7.65      1.50 o 
   5   2   9       47.24       34.12      5.13 o 
   6   2   9        0.04        2.32      2.27 o 
   7   2   9      446.69      404.94     18.41 o 
   8   2   9      365.52      354.53     14.15 o 
   9   2   9      172.63      161.48      9.18 o 
  10   2   9        0.01        0.91      1.88 o 
  11   2   9        1.13        4.32      3.93 o 
  12   2   9       71.95       59.20      6.06 o 
 -14   3   9      160.16      154.17     12.52 o 
 -13   3   9       89.66       76.18      5.52 o 
 -12   3   9      209.52      198.51     13.55 o 
 -11   3   9        7.33       15.23      2.73 o 
 -10   3   9      206.21      216.20     10.13 o 
  -9   3   9      684.03      664.38     25.59 o 
  -8   3   9       48.83       38.96      3.48 o 
  -6   3   9      187.91      172.94      7.89 o 
  -5   3   9        0.53        1.23      1.39 o 
  -4   3   9      962.34      943.26     33.99 o 
  -3   3   9      448.97      409.86     13.57 o 
  -2   3   9      448.96      405.70     13.31 o 
  -1   3   9      316.43      330.68     11.10 o 
   0   3   9      181.47      178.05     15.65 o 
   1   3   9      311.81      280.93     10.97 o 
   2   3   9       29.19       25.67      2.33 o 
   3   3   9      184.35      161.53      7.06 o 
   4   3   9       43.78       40.28      4.10 o 
   5   3   9       55.62       49.39      3.97 o 
   6   3   9       72.34       78.75      4.21 o 
   7   3   9        5.90        4.28      2.02 o 
   8   3   9      371.04      332.78     13.95 o 
   9   3   9       11.28       12.08      3.35 o 
  10   3   9      203.81      181.69     10.58 o 
  11   3   9      165.16      180.45     10.82 o 
 -13   4   9        2.18        4.23      2.34 o 
 -12   4   9       61.30       75.33      5.82 o 
 -11   4   9       17.91       21.35      3.29 o 
 -10   4   9        2.59        4.86      3.24 o 
  -9   4   9       13.27       13.77      3.35 o 
  -8   4   9       23.68       18.44      3.60 o 
  -7   4   9        6.48        8.37      2.63 o 
  -6   4   9      431.90      417.73     41.83 o 
  -5   4   9       87.19       94.65      7.13 o 
  -4   4   9       31.85       32.64      4.10 o 
  -3   4   9      119.53      115.17      6.57 o 
  -2   4   9      596.37      564.42     26.90 o 
  -1   4   9      108.76       93.43      7.19 o 
   0   4   9       98.01       92.50      5.04 o 
   1   4   9      580.86      573.80     21.09 o 
   2   4   9     1833.47     1856.63     63.25 o 
   3   4   9      234.89      219.32     11.72 o 
   4   4   9      159.75      142.18      7.08 o 
   5   4   9       97.20       93.43      6.14 o 
   6   4   9      189.66      173.24      8.85 o 
   7   4   9       65.90       74.63      7.13 o 
   8   4   9        5.62        8.75      2.42 o 
   9   4   9       26.00       41.62      4.60 o 
  10   4   9      208.67      200.08     14.89 o 
 -10   5   9      120.00      120.60     10.76 o 
  -9   5   9        1.02        7.27      3.59 o 
  -8   5   9      245.05      256.98     15.98 o 
  -7   5   9       76.49       85.34     13.32 o 
  -6   5   9      323.20      333.63     41.48 o 
  -5   5   9        2.35        3.01      2.39 o 
  -4   5   9       97.44       70.34      7.85 o 
  -3   5   9      154.05      120.37     11.78 o 
  -2   5   9      198.53      181.57     11.32 o 
  -1   5   9       17.37       19.93      3.92 o 
   0   5   9       12.78       18.96      2.66 o 
   1   5   9        9.90       14.84      2.48 o 
   2   5   9      199.86      215.99      9.69 o 
   3   5   9        6.72        8.19      3.07 o 
   4   5   9        2.15        3.05      1.99 o 
   5   5   9       41.36       49.14      4.90 o 
   6   5   9      103.01      112.34      7.57 o 
   7   5   9        3.12        5.82      2.73 o 
  -6   6   9        9.98       21.51      5.46 o 
  -5   6   9       29.24       30.05      6.15 o 
  -4   6   9       57.86       44.73      7.17 o 
  -3   6   9        3.21        1.28      2.47 o 
  -2   6   9       61.86       71.87      7.20 o 
  -1   6   9        3.20        3.85      2.72 o 
   0   6   9      131.89      127.96      9.76 o 
   1   6   9       21.63       27.31      6.15 o 
   3   6   9       37.48       42.45      8.71 o 
 -16   0  10       11.18       11.61      4.10 o 
 -14   0  10       49.29       45.75      6.49 o 
 -12   0  10        0.24        0.00      2.05 o 
 -10   0  10     1639.13     1592.45    104.14 o 
  -8   0  10     2203.71     2165.76    129.75 o 
  -6   0  10      569.17      561.21     24.84 o 
  -4   0  10     1563.01     1706.68     72.24 o 
  -2   0  10       20.53       14.35      1.70 o 
   0   0  10     1963.70     2154.69     90.42 o 
   2   0  10      340.15      318.22     19.12 o 
   4   0  10      130.43      107.21      8.88 o 
   6   0  10      547.24      535.04     22.68 o 
   8   0  10      113.91      102.02      6.15 o 
  10   0  10       99.68       94.82      6.38 o 
 -16   1  10      183.39      181.97     11.47 o 
 -15   1  10      129.39      139.35      9.29 o 
 -14   1  10      226.46      233.40     13.40 o 
 -13   1  10        2.05        2.69      1.80 o 
 -12   1  10       47.91       46.19      7.00 o 
 -11   1  10       64.95       52.51      4.46 o 
 -10   1  10       31.32       30.46      2.79 o 
  -9   1  10      131.23      121.59      5.97 o 
  -8   1  10       31.30       25.39      4.27 o 
  -7   1  10       37.03       43.84      2.35 o 
  -6   1  10      150.96      114.92      4.41 o 
  -5   1  10        7.14       11.75      1.58 o 
  -4   1  10      465.46      485.38     15.15 o 
  -3   1  10     2094.52     2276.82     67.73 o 
  -2   1  10       22.41       15.43      1.22 o 
  -1   1  10      135.42      123.89      4.98 o 
   0   1  10       93.39       77.58      3.01 o 
   1   1  10     1001.01     1006.13     34.34 o 
   2   1  10     1375.00     1386.94     46.93 o 
   3   1  10       75.68       84.46      4.20 o 
   4   1  10       81.63       67.78      6.16 o 
   5   1  10        3.44        3.47      1.05 o 
   6   1  10        8.60       10.66      1.68 o 
   7   1  10      291.31      274.81     12.98 o 
   8   1  10        6.88        9.09      1.75 o 
   9   1  10       15.38       20.96      2.35 o 
  10   1  10      382.47      365.02     17.20 o 
  11   1  10       78.08       77.17      6.19 o 
  12   1  10        0.05        1.61      2.46 o 
 -15   2  10      147.36      136.89      9.52 o 
 -14   2  10       86.13      104.66      7.85 o 
 -13   2  10        3.53        2.43      1.88 o 
 -12   2  10       86.86       83.43      6.26 o 
 -11   2  10      117.42      104.44      7.09 o 
 -10   2  10      126.89      125.58      7.96 o 
  -9   2  10       85.65       70.74      5.30 o 
  -8   2  10       21.84       19.34      2.87 o 
  -7   2  10       30.04       28.04      3.11 o 
  -6   2  10       69.07       67.38      4.08 o 
  -5   2  10       24.91       28.93      2.56 o 
  -4   2  10      868.62      847.91     30.26 o 
  -3   2  10        1.56        3.14      0.90 o 
  -2   2  10      124.68      119.41      4.51 o 
  -1   2  10       22.43       18.54      1.47 o 
   0   2  10      442.39      450.98     16.33 o 
   1   2  10     2137.40     2088.76     70.39 o 
   3   2  10       42.34       28.70      2.29 o 
   4   2  10        0.95        0.00      1.18 o 
   5   2  10      133.22      127.72      6.22 o 
   6   2  10        2.82        3.17      1.48 o 
   7   2  10      210.09      184.10     11.44 o 
   8   2  10      316.79      314.06     15.22 o 
   9   2  10      177.16      169.09      9.76 o 
  10   2  10       23.33       28.60      4.27 o 
  11   2  10       16.21       12.83      8.54 o 
  12   2  10       90.96       80.31      6.69 o 
 -14   3  10       77.79       71.49     10.90 o 
 -13   3  10       87.18       91.67      6.15 o 
 -12   3  10       23.21       29.78      3.67 o 
 -11   3  10      487.12      451.89     18.57 o 
 -10   3  10      114.50      100.40      5.92 o 
  -9   3  10       21.21       35.21      3.46 o 
  -8   3  10      254.60      203.15      9.28 o 
  -7   3  10      121.31      107.13      7.34 o 
  -6   3  10       31.58       35.94      3.93 o 
  -5   3  10       30.63       25.72      2.98 o 
  -4   3  10        0.08        0.50      0.95 o 
  -3   3  10       95.95       80.74      3.78 o 
  -2   3  10        5.21        3.51      2.66 o 
  -1   3  10        2.51        2.82      1.30 o 
   0   3  10       72.53       74.04      3.99 o 
   1   3  10        4.19        4.64      1.48 o 
   2   3  10       53.76       60.15      3.65 o 
   3   3  10      134.50      128.15      7.11 o 
   4   3  10        1.86        3.32      1.62 o 
   5   3  10       16.83       22.03      3.55 o 
   6   3  10      151.03      129.76      5.71 o 
   7   3  10      148.85      136.21      7.29 o 
   8   3  10       34.73       41.51      4.26 o 
   9   3  10        6.25       14.55      4.78 o 
  10   3  10       14.66       15.50      4.78 o 
  11   3  10       51.01       45.53      5.62 o 
 -13   4  10       41.47       45.84      4.90 o 
 -12   4  10       57.67       55.07      6.23 o 
 -11   4  10       26.73       27.80      4.51 o 
 -10   4  10       41.81       35.79      5.29 o 
  -9   4  10       33.34       29.15      4.42 o 
  -8   4  10        1.65        0.91      1.83 o 
  -7   4  10      135.65      121.07      8.60 o 
  -6   4  10        5.83       13.06      3.76 o 
  -5   4  10      226.93      217.83     24.75 o 
  -4   4  10       67.08       67.49      6.63 o 
  -3   4  10      303.88      303.17     16.17 o 
  -2   4  10        0.19        1.52      1.14 o 
  -1   4  10      950.44      929.51     38.74 o 
   0   4  10       11.70       11.00      1.97 o 
   1   4  10        3.00        4.86      1.58 o 
   2   4  10      323.07      337.62     13.43 o 
   3   4  10        3.07        2.60      1.69 o 
   4   4  10      149.30      133.04      6.84 o 
   5   4  10        2.36        5.68      1.97 o 
   6   4  10        2.30        2.31      2.03 o 
   7   4  10       22.42       23.41      3.50 o 
   8   4  10       13.06       21.15      3.51 o 
   9   4  10       43.02       35.28      4.53 o 
 -10   5  10        0.08        0.57      2.44 o 
  -9   5  10        5.22        9.55      3.35 o 
  -8   5  10      192.77      192.95     16.22 o 
  -7   5  10      267.69      318.31     31.24 o 
  -6   5  10      390.39      394.55     25.44 o 
  -5   5  10      193.34      170.38     15.02 o 
  -4   5  10       63.32       70.17      9.73 o 
  -3   5  10       12.43       12.97      3.60 o 
  -2   5  10      160.20      150.65     16.05 o 
  -1   5  10        4.91        3.63      2.28 o 
   0   5  10       54.51       52.17      4.11 o 
   1   5  10       18.53       26.19      3.11 o 
   2   5  10        5.74        4.34      1.97 o 
   3   5  10       10.44        5.12      3.07 o 
   4   5  10      320.59      303.03     13.48 o 
   5   5  10      314.66      276.04     15.09 o 
   6   5  10        0.44        0.61      2.25 o 
   7   5  10       20.36       27.00      7.65 o 
  -5   6  10       12.57        9.42      3.41 o 
  -4   6  10        1.78        4.21      2.75 o 
  -3   6  10        0.90        4.38      2.68 o 
  -2   6  10       22.81       26.89      4.67 o 
  -1   6  10        7.46        4.94      3.15 o 
   0   6  10       23.44       31.10      5.16 o 
   1   6  10       25.10       13.66      4.78 o 
 -15   0  11      225.29      191.89     16.39 o 
 -13   0  11      329.09      333.92     24.92 o 
 -11   0  11      720.47      709.16     48.14 o 
  -9   0  11      624.44      571.73     25.67 o 
  -7   0  11       28.95       26.27      3.24 o 
  -5   0  11      329.05      347.99     15.99 o 
  -3   0  11     1316.81     1488.76     63.15 o 
  -1   0  11      890.57     1107.11     47.11 o 
   1   0  11      546.74      579.26     25.23 o 
   3   0  11       17.69       12.63      2.73 o 
   5   0  11      764.00      718.10     29.57 o 
   7   0  11      251.45      238.57     11.56 o 
   9   0  11      466.57      473.36     20.97 o 
 -16   1  11        0.52        0.34      1.80 o 
 -15   1  11       77.50       78.06      6.28 o 
 -14   1  11      381.28      343.98     18.47 o 
 -13   1  11       56.67       55.13      4.81 o 
 -12   1  11      204.40      190.33     10.98 o 
 -11   1  11      437.82      407.00     20.64 o 
 -10   1  11        1.45        1.96      1.21 o 
  -9   1  11       66.64       53.45     12.46 o 
  -8   1  11      501.40      456.50     31.41 o 
  -7   1  11     1358.43     1345.73     58.04 o 
  -6   1  11       77.12       84.90      3.64 o 
  -5   1  11      118.64       95.40      4.49 o 
  -4   1  11      191.39      205.33      7.09 o 
  -3   1  11     2755.12     2949.67     98.59 o 
  -2   1  11      286.18      290.14      9.40 o 
  -1   1  11      271.74      283.24      9.19 o 
   0   1  11      388.97      410.89     14.84 o 
   1   1  11      506.68      557.47     19.67 o 
   3   1  11      116.16      119.61     12.02 o 
   4   1  11      264.46      213.47     10.82 o 
   5   1  11      292.19      282.44     13.22 o 
   6   1  11      843.54      809.36     27.25 o 
   7   1  11      116.86      107.65      5.20 o 
   8   1  11       50.42       50.62      6.34 o 
   9   1  11       12.42       17.41      2.36 o 
  10   1  11      185.39      177.35      9.82 o 
  11   1  11       38.08       34.52      4.48 o 
  12   1  11       90.52      101.79      7.51 o 
 -15   2  11       61.43       73.25      6.61 o 
 -14   2  11       62.98       69.73      8.02 o 
 -13   2  11      138.34      154.24      9.89 o 
 -12   2  11      285.16      242.99     19.80 o 
 -11   2  11      301.79      301.15     16.17 o 
 -10   2  11      207.78      188.21     14.00 o 
  -9   2  11        0.30        1.00      2.56 o 
  -8   2  11      154.96      147.20      8.38 o 
  -7   2  11      504.26      478.80     18.76 o 
  -6   2  11      426.37      391.41     15.62 o 
  -5   2  11       79.16       93.51      3.91 o 
  -4   2  11      799.35      697.21     42.68 o 
  -3   2  11       51.17       46.36      2.96 o 
  -2   2  11      315.84      310.70     10.32 o 
  -1   2  11      527.21      534.32     19.12 o 
   0   2  11        2.16        3.54      1.28 o 
   1   2  11       58.91       57.33      3.30 o 
   2   2  11       35.51       36.40      4.96 o 
   3   2  11      279.05      241.59      9.54 o 
   4   2  11       59.92       49.39      6.73 o 
   5   2  11        0.41        0.97      1.33 o 
   6   2  11        5.29        2.28      1.38 o 
   7   2  11       34.51       31.72      3.53 o 
   8   2  11      112.30      113.92      7.45 o 
   9   2  11      217.97      197.37     10.82 o 
  10   2  11        7.45       17.72      3.51 o 
  11   2  11       27.98       47.01      8.37 o 
 -14   3  11       45.62       62.73      7.51 o 
 -13   3  11      165.28      157.88     18.27 o 
 -12   3  11      248.38      225.87     13.49 o 
 -11   3  11        0.03        0.34      1.70 o 
 -10   3  11      188.08      206.26     12.28 o 
  -9   3  11      275.09      259.40     14.46 o 
  -8   3  11       83.43       76.33      9.73 o 
  -7   3  11      197.46      185.98     10.97 o 
  -6   3  11       19.10       18.46      2.82 o 
  -5   3  11        0.07        0.00      1.48 o 
  -4   3  11      619.65      596.82     19.13 o 
  -3   3  11       53.58       44.90      4.39 o 
  -2   3  11       94.85       82.82      4.43 o 
  -1   3  11     2332.88     2359.82     79.47 o 
   0   3  11       19.05       25.42      2.43 o 
   1   3  11      182.38      177.07      7.68 o 
   2   3  11       90.65      106.65      5.32 o 
   3   3  11      104.30      106.12      5.36 o 
   4   3  11      286.08      260.88     10.91 o 
   5   3  11        0.89        2.38      1.54 o 
   6   3  11        1.63        2.16      1.45 o 
   7   3  11       58.88       55.22      4.80 o 
   8   3  11        2.55       10.24      2.72 o 
   9   3  11       19.59       21.13      8.71 o 
  10   3  11        0.03        0.18      2.33 o 
 -12   4  11      173.30      172.19     11.62 o 
 -11   4  11       28.15       32.08      4.74 o 
 -10   4  11      171.74      194.16     21.68 o 
  -9   4  11        0.64        1.37      1.80 o 
  -8   4  11      409.53      444.21     53.43 o 
  -7   4  11       16.17       17.99      4.44 o 
  -6   4  11       23.33       17.08      7.51 o 
  -5   4  11       29.50       26.61      3.54 o 
  -4   4  11       99.41      108.98     18.44 o 
  -3   4  11      192.41      192.59     11.56 o 
  -2   4  11       17.55       20.22      2.37 o 
  -1   4  11       93.47       99.49      5.44 o 
   0   4  11      316.92      308.72     12.55 o 
   1   4  11      219.99      205.71      9.08 o 
   2   4  11        0.21        0.00      1.32 o 
   3   4  11      484.91      466.48     17.78 o 
   4   4  11       40.38       36.16      3.75 o 
   5   4  11       31.80       31.20      5.20 o 
   6   4  11        5.48       10.10      3.59 o 
   7   4  11        1.53        6.76      2.43 o 
   8   4  11       21.36       37.84      5.62 o 
   9   4  11       16.43       23.56      5.12 o 
 -10   5  11        4.56        5.10      2.72 o 
  -9   5  11       22.53       19.63      4.27 o 
  -8   5  11        1.89        5.96      2.72 o 
  -7   5  11       58.35       66.01     13.83 o 
  -6   5  11        7.95        8.88      3.41 o 
  -5   5  11        0.42        1.20      3.07 o 
  -4   5  11        0.02        0.29      2.17 o 
  -3   5  11        8.60       15.84      3.77 o 
  -2   5  11       35.76       46.39      7.85 o 
  -1   5  11      104.14       95.51      7.87 o 
   0   5  11        6.09       11.84      2.35 o 
   1   5  11        8.20       12.89      2.50 o 
   2   5  11       54.57       67.65      8.28 o 
   3   5  11       73.20       62.82      7.17 o 
   4   5  11       11.37       12.80      3.33 o 
   5   5  11      113.48      127.78      7.90 o 
   6   5  11        8.63        6.23      3.72 o 
  -4   6  11       32.92       37.19      7.00 o 
  -3   6  11        4.73        3.46      3.93 o 
  -2   6  11        8.06        5.19      3.25 o 
  -1   6  11       75.09      104.14      8.69 o 
   0   6  11       28.48       27.43      5.00 o 
 -16   0  12       20.68       25.61      5.80 o 
 -14   0  12        4.69        3.76      2.73 o 
 -12   0  12      465.12      456.84     32.44 o 
 -10   0  12     1477.39     1465.44     95.94 o 
  -8   0  12        0.06        0.00      1.14 o 
  -6   0  12      488.50      517.70     23.18 o 
  -4   0  12       13.69       20.35      2.39 o 
  -2   0  12       61.24       37.88      2.87 o 
   0   0  12     2269.38     2552.12    126.67 o 
   4   0  12       89.66       82.97      6.83 o 
   6   0  12      765.23      782.09     32.34 o 
   8   0  12      219.39      207.02     10.69 o 
  10   0  12        1.13        0.00      2.39 o 
 -15   1  12        3.63        6.76      2.28 o 
 -14   1  12       45.47       40.81      4.46 o 
 -13   1  12       65.77       56.24      9.22 o 
 -12   1  12      226.61      213.77     12.07 o 
 -11   1  12       21.06       24.10      3.14 o 
 -10   1  12      360.03      343.02     13.88 o 
  -9   1  12        3.68        4.99      1.39 o 
  -7   1  12      253.22      263.37     12.29 o 
  -6   1  12       29.18       31.92      2.76 o 
  -5   1  12      524.00      578.80     18.16 o 
  -4   1  12       64.39       64.97      4.80 o 
  -3   1  12        2.68        2.04      0.85 o 
  -2   1  12      151.41      146.89      5.27 o 
  -1   1  12      202.97      192.58     10.94 o 
   0   1  12        0.93        1.37      0.90 o 
   1   1  12       22.81       20.73      3.12 o 
   2   1  12       11.93       14.71      1.76 o 
   3   1  12      818.47      783.97     34.68 o 
   4   1  12      570.71      512.74     21.49 o 
   5   1  12     1015.48      957.09     31.92 o 
   6   1  12     1220.24     1173.90     38.76 o 
   7   1  12      602.03      566.82     19.82 o 
   8   1  12        4.25        6.24      3.28 o 
   9   1  12      288.55      267.67     13.76 o 
  10   1  12       20.80       27.69      4.10 o 
  11   1  12      147.98      153.77      9.56 o 
 -15   2  12       10.16       18.14      3.49 o 
 -14   2  12      113.55      105.73      7.71 o 
 -13   2  12      263.89      229.63     13.27 o 
 -12   2  12       72.70       73.35      5.08 o 
 -11   2  12       44.37       43.73      3.84 o 
 -10   2  12        2.18        2.39      1.53 o 
  -9   2  12      969.52      873.42     32.87 o 
  -8   2  12       40.82       35.32      3.20 o 
  -7   2  12        0.25        0.00      1.28 o 
  -6   2  12      430.80      428.54     16.94 o 
  -5   2  12      364.00      352.49     11.65 o 
  -4   2  12     1698.88     1730.20     51.96 o 
  -3   2  12      135.80      129.11      6.61 o 
  -2   2  12       39.24       35.09      2.64 o 
  -1   2  12      162.35      141.86     15.41 o 
   0   2  12     2243.77     2272.53     76.53 o 
   1   2  12      302.05      292.35     11.31 o 
   2   2  12       14.76       14.30      1.92 o 
   3   2  12        0.94        3.30      2.71 o 
   4   2  12      169.75      145.16     17.37 o 
   5   2  12      583.88      523.86     25.25 o 
   6   2  12        5.43        4.35      1.71 o 
   7   2  12       67.77       72.21      7.52 o 
   8   2  12       33.79       34.10      4.29 o 
   9   2  12        0.05        1.71      2.14 o 
  10   2  12        5.23        8.98      2.84 o 
  11   2  12       47.51       44.62      5.33 o 
 -14   3  12       35.47       38.13      5.15 o 
 -13   3  12       67.99       71.79      6.47 o 
 -12   3  12       33.37       42.16      4.91 o 
 -11   3  12       14.49       11.40      2.87 o 
 -10   3  12      240.75      207.93     12.42 o 
  -9   3  12        9.06        8.76      2.27 o 
  -8   3  12       42.76       31.50      3.42 o 
  -7   3  12       32.25       33.45      3.55 o 
  -6   3  12      655.41      659.41     25.58 o 
  -5   3  12      182.08      159.25      9.72 o 
  -4   3  12        2.63        4.14      1.21 o 
  -3   3  12      504.99      494.56     18.24 o 
  -2   3  12      116.14      112.48      5.51 o 
  -1   3  12     1169.44     1225.11     42.31 o 
   0   3  12     1103.55     1138.60     39.70 o 
   1   3  12       58.99       53.49      4.05 o 
   2   3  12       92.41       89.63      4.86 o 
   3   3  12        3.86        7.18      1.69 o 
   4   3  12        3.70        3.41      1.61 o 
   5   3  12       29.28       32.96      3.37 o 
   6   3  12       53.40       55.27      5.42 o 
   7   3  12      113.66      113.68      7.83 o 
   8   3  12       62.94       79.63      7.85 o 
   9   3  12        1.81        7.12      4.61 o 
  10   3  12       56.99       52.75      6.49 o 
 -12   4  12      134.84      142.57     26.97 o 
 -11   4  12        0.20        0.00      1.80 o 
 -10   4  12       66.95       64.47      6.48 o 
  -9   4  12       42.20       57.68      6.07 o 
  -8   4  12       12.81       17.90      3.60 o 
  -7   4  12      410.83      400.43     22.63 o 
  -6   4  12      147.74      136.98      7.96 o 
  -5   4  12      289.88      258.81     14.70 o 
  -4   4  12       93.53       89.89     11.10 o 
  -3   4  12        3.18        5.56      2.37 o 
  -2   4  12        6.42        8.63      1.83 o 
  -1   4  12      153.30      164.76      8.57 o 
   0   4  12        0.07        2.26      1.45 o 
   1   4  12      115.00      117.59      8.26 o 
   2   4  12       22.44       26.25      2.94 o 
   3   4  12       20.81       24.36      3.25 o 
   4   4  12        0.98        4.51      1.96 o 
   5   4  12       20.25       28.06      3.91 o 
   6   4  12      131.87      112.34      7.65 o 
   7   4  12       49.63       51.77      4.98 o 
   8   4  12        7.24        9.04      2.90 o 
  -9   5  12       16.99       25.04      4.74 o 
  -8   5  12        0.60        5.46      3.07 o 
  -7   5  12      125.44      131.84     10.15 o 
  -6   5  12       80.02       70.21      7.39 o 
  -5   5  12        0.13        4.27      2.68 o 
  -4   5  12       10.92       15.04      3.82 o 
  -3   5  12       63.49       77.25      7.13 o 
  -2   5  12       16.46       19.50      4.08 o 
  -1   5  12        0.94        2.96      3.41 o 
   0   5  12       12.19       13.84      2.78 o 
   1   5  12      166.40      183.91      8.88 o 
   2   5  12        1.84        0.00      2.07 o 
   3   5  12       46.51       65.97     12.12 o 
   4   5  12       27.66       29.79      4.70 o 
   5   5  12      362.63      332.42     14.90 o 
 -15   0  13      168.63      153.65     14.00 o 
 -13   0  13        0.06        0.00      2.05 o 
 -11   0  13      568.19      535.03     37.22 o 
  -9   0  13      677.57      686.97     46.44 o 
  -7   0  13        0.08        1.58      1.71 o 
  -5   0  13     3221.46     3359.61    141.02 o 
  -3   0  13       16.40       14.32      1.89 o 
  -1   0  13      420.27      341.78     21.17 o 
   1   0  13      254.33      226.03     14.68 o 
   3   0  13      176.86      175.84     11.95 o 
   5   0  13      532.54      528.22     29.02 o 
   7   0  13      444.73      388.21     24.24 o 
   9   0  13      169.67      166.96     12.29 o 
 -15   1  13       73.73       79.70      6.39 o 
 -14   1  13        0.00        2.00      1.80 o 
 -13   1  13      212.51      204.37     11.83 o 
 -12   1  13       51.23       45.55      4.46 o 
 -11   1  13      884.50      879.24     41.89 o 
 -10   1  13      164.17      160.53      7.49 o 
  -9   1  13      248.46      232.53     12.15 o 
  -8   1  13       20.88       17.25      2.10 o 
  -7   1  13     1345.68     1354.80     46.25 o 
  -6   1  13       43.57       44.61      2.51 o 
  -5   1  13      349.23      341.97     11.26 o 
  -4   1  13       64.95       51.56      2.59 o 
  -3   1  13        1.62        3.39      0.86 o 
  -2   1  13       12.47       11.57      1.64 o 
  -1   1  13      310.86      277.14     20.22 o 
   0   1  13        1.23        0.29      1.06 o 
   1   1  13       81.85       81.66      3.99 o 
   2   1  13       10.58        7.77      1.64 o 
   3   1  13      684.07      705.43     29.09 o 
   4   1  13        1.11        1.15      1.31 o 
   5   1  13        0.41        0.00      1.26 o 
   6   1  13       56.07       60.66      8.80 o 
   7   1  13      505.60      486.99     17.45 o 
   8   1  13      184.04      182.88      8.00 o 
   9   1  13       35.93       39.28      5.07 o 
  10   1  13       37.78       52.71      5.31 o 
  11   1  13        0.38        0.06      2.73 o 
 -15   2  13       21.57       16.91      3.44 o 
 -14   2  13      177.11      178.58     12.63 o 
 -13   2  13       19.65       27.72      3.98 o 
 -12   2  13        7.61       10.23      2.53 o 
 -11   2  13      134.48      112.34      6.41 o 
 -10   2  13        1.21        4.52      4.04 o 
  -9   2  13       11.37       13.78      2.32 o 
  -8   2  13      106.33       97.52      5.50 o 
  -7   2  13      431.83      403.47     20.55 o 
  -6   2  13      801.21      710.18     44.05 o 
  -5   2  13      255.48      249.42      8.71 o 
  -4   2  13       10.02       12.41      1.47 o 
  -3   2  13      234.99      219.69      9.22 o 
  -2   2  13        5.16        5.19      1.79 o 
  -1   2  13      393.57      390.85     14.70 o 
   0   2  13      857.92      872.07     30.43 o 
   1   2  13      361.15      346.40     13.20 o 
   2   2  13      107.56      101.64      5.02 o 
   3   2  13       25.55       24.16      2.67 o 
   4   2  13       19.51       16.53      3.93 o 
   5   2  13       18.72       17.64      2.62 o 
   6   2  13       21.24       23.97      2.78 o 
   7   2  13        9.77       10.00      2.00 o 
   8   2  13       74.52       73.68      5.94 o 
   9   2  13       53.73       48.83      5.37 o 
  10   2  13       12.75       16.92      3.60 o 
 -13   3  13       85.04       85.26      6.22 o 
 -12   3  13        6.88        8.62      3.16 o 
 -11   3  13      101.65      111.29     10.38 o 
 -10   3  13       84.88       73.32      5.38 o 
  -9   3  13        0.40        0.00      1.52 o 
  -8   3  13       15.45       16.52      2.67 o 
  -7   3  13      124.55      111.73      6.44 o 
  -6   3  13      189.06      183.28     11.17 o 
  -5   3  13      354.76      337.86     17.50 o 
  -4   3  13      113.08      109.25      5.47 o 
  -3   3  13      581.42      581.01     21.39 o 
  -2   3  13      896.34      891.49     31.60 o 
  -1   3  13     1286.25     1303.61     45.17 o 
   0   3  13      110.79      111.60      5.67 o 
   1   3  13        4.11        3.92      1.59 o 
   2   3  13      298.01      306.59     12.15 o 
   3   3  13       44.92       36.06      3.33 o 
   4   3  13        2.89        2.27      2.12 o 
   5   3  13       78.52       79.90      7.08 o 
   6   3  13        4.25        6.43      1.88 o 
   7   3  13      104.89      115.30      8.08 o 
   8   3  13       14.84        8.31      3.76 o 
   9   3  13       15.43       13.16      3.33 o 
 -12   4  13      347.22      338.67     35.51 o 
 -11   4  13        2.53        4.89      3.35 o 
 -10   4  13      272.40      274.75     16.47 o 
  -9   4  13        0.08        0.54      2.06 o 
  -8   4  13       76.46       75.74      5.85 o 
  -7   4  13        2.95        0.34      4.27 o 
  -6   4  13       38.24       47.88      7.00 o 
  -5   4  13       14.65       20.39      4.03 o 
  -4   4  13      177.72      165.10     10.69 o 
  -3   4  13        0.25        0.00      1.88 o 
  -2   4  13        1.11        2.78      1.68 o 
  -1   4  13        0.54        0.31      1.76 o 
   0   4  13        3.95        4.63      1.88 o 
   1   4  13      152.53      152.95      7.42 o 
   2   4  13      419.14      437.92     32.72 o 
   3   4  13       96.34       87.56      5.30 o 
   4   4  13      204.54      200.64     16.87 o 
   5   4  13       68.48       58.22      6.88 o 
   6   4  13       86.72      110.69      7.16 o 
   7   4  13       27.88       37.87      5.22 o 
  -9   5  13       29.87       45.97      6.19 o 
  -8   5  13       26.05       39.64      5.80 o 
  -7   5  13       13.18        8.41      3.53 o 
  -6   5  13      294.38      284.76     16.85 o 
  -5   5  13       34.29       42.96      5.98 o 
  -4   5  13       26.05       24.85      4.60 o 
  -3   5  13        3.03        5.66      3.24 o 
  -2   5  13      266.73      263.76     20.32 o 
  -1   5  13        0.02        0.00      2.39 o 
   0   5  13      136.54      149.68      7.71 o 
   1   5  13        6.09        4.81      2.09 o 
   2   5  13       14.17       10.97      2.41 o 
   3   5  13       16.64       18.65      3.86 o 
   4   5  13       10.33       16.84      5.12 o 
 -14   0  14       11.51       12.63      4.10 o 
 -12   0  14       53.71       51.56      6.83 o 
 -10   0  14     1274.36     1273.21     83.99 o 
  -8   0  14     1133.57     1082.60     47.11 o 
  -2   0  14      147.01      131.15      7.00 o 
   0   0  14       14.07       11.61      2.73 o 
   2   0  14       96.81       99.02      7.85 o 
   4   0  14      342.16      307.63     19.46 o 
   6   0  14      250.27      234.91     15.71 o 
   8   0  14      923.58      887.05     51.56 o 
  10   0  14       17.16       26.63      5.12 o 
 -15   1  14      224.85      204.84     12.43 o 
 -14   1  14      437.44      430.30     22.45 o 
 -13   1  14       61.50       56.73      5.07 o 
 -12   1  14       29.55       31.07      3.74 o 
 -11   1  14        7.62        7.96      2.04 o 
 -10   1  14      338.99      341.54     14.04 o 
  -9   1  14       17.09       18.34      2.32 o 
  -8   1  14      508.59      511.32     19.72 o 
  -7   1  14      147.65      144.39      5.61 o 
  -6   1  14      225.53      224.22      7.94 o 
  -5   1  14      107.84      104.60      4.29 o 
  -4   1  14       53.37       57.39      4.26 o 
  -2   1  14       10.61        8.56      1.48 o 
  -1   1  14        8.04        9.52      1.48 o 
   0   1  14       32.57       31.43      2.36 o 
   1   1  14        7.26        4.29      1.64 o 
   2   1  14      677.63      594.64     24.99 o 
   3   1  14       70.64       67.65      5.63 o 
   4   1  14        0.06        2.56      1.45 o 
   5   1  14        0.21        2.73      1.37 o 
   6   1  14       59.69       59.07      3.81 o 
   7   1  14       56.13       54.05      3.95 o 
   8   1  14      460.41      457.89     16.84 o 
   9   1  14       88.75       94.66      5.30 o 
  10   1  14       12.88       16.39      4.44 o 
 -14   2  14       92.24       90.71      7.00 o 
 -13   2  14       22.00       29.89      4.08 o 
 -12   2  14       68.76       70.17      5.79 o 
 -11   2  14      512.76      465.48     18.97 o 
 -10   2  14       34.53       38.22      3.70 o 
  -9   2  14        3.32        7.15      1.79 o 
  -8   2  14       32.22       28.06      3.04 o 
  -7   2  14       19.26       20.06      3.35 o 
  -6   2  14       18.24       21.54      3.41 o 
  -5   2  14       11.37       15.68      1.67 o 
  -4   2  14     1828.51     1839.44     62.45 o 
  -3   2  14      864.05      850.52     29.98 o 
  -2   2  14      406.58      391.00     14.76 o 
  -1   2  14      363.54      348.66     13.34 o 
   0   2  14       13.27       13.61      2.09 o 
   1   2  14     1442.79     1486.97     59.62 o 
   2   2  14     1655.62     1675.42     93.89 o 
   3   2  14      376.26      370.60     16.65 o 
   4   2  14      104.67      101.82      6.15 o 
   5   2  14      153.07      153.68      8.20 o 
   6   2  14      134.28      114.36      5.91 o 
   7   2  14       15.32       15.74      2.50 o 
   8   2  14       50.90       55.02      6.83 o 
   9   2  14      133.53      139.93      9.26 o 
 -13   3  14        1.71        5.30      2.45 o 
 -12   3  14       11.21       20.22      3.36 o 
 -11   3  14      195.10      189.59     10.24 o 
 -10   3  14      104.68       97.99      6.32 o 
  -9   3  14       60.69       66.98      4.92 o 
  -8   3  14      301.25      283.55     13.16 o 
  -7   3  14       34.72       36.78      3.58 o 
  -6   3  14       50.56       42.71      4.84 o 
  -5   3  14       65.12       59.53      5.56 o 
  -4   3  14       20.00       17.17      3.35 o 
  -3   3  14      585.31      616.01     22.57 o 
  -2   3  14       23.12       21.66      2.55 o 
  -1   3  14       99.89      105.22      5.58 o 
   0   3  14       25.29       26.43      2.94 o 
   1   3  14      488.89      481.25     18.31 o 
   2   3  14        0.01        0.68      1.45 o 
   3   3  14       41.84       46.91      3.65 o 
   4   3  14        0.28        2.81      1.71 o 
   5   3  14        1.37        2.54      1.64 o 
   6   3  14      103.77      100.93      7.44 o 
   7   3  14       23.64       31.18      4.55 o 
   8   3  14      104.54      106.80     10.07 o 
 -11   4  14       45.03       61.41      6.29 o 
 -10   4  14        9.25       10.83      2.83 o 
  -9   4  14      158.59      171.30      9.35 o 
  -8   4  14      113.48      121.79      9.51 o 
  -7   4  14       42.11       37.80      8.19 o 
  -6   4  14        6.18        9.68      4.95 o 
  -5   4  14        4.38        5.73      5.63 o 
  -4   4  14       17.55       15.45      3.72 o 
  -3   4  14       90.83       98.50      7.87 o 
  -2   4  14      110.01      106.29      9.84 o 
  -1   4  14      180.03      178.50      8.43 o 
   0   4  14       54.36       61.75      4.43 o 
   1   4  14        3.19        7.31      2.00 o 
   2   4  14      206.89      199.22      9.23 o 
   3   4  14        1.29        2.11      1.69 o 
   4   4  14       44.13       30.93      3.67 o 
   5   4  14        2.05        4.89      4.16 o 
   6   4  14       45.70       49.70      5.79 o 
  -8   5  14       97.12       90.42     15.71 o 
  -7   5  14      117.91      141.51     34.66 o 
  -6   5  14       15.07       16.51      4.39 o 
  -5   5  14      316.92      347.04     19.41 o 
  -4   5  14       13.79       20.06      4.17 o 
  -3   5  14        3.75        4.30      3.09 o 
  -2   5  14      114.10      117.95     15.02 o 
  -1   5  14      205.39      203.90     12.87 o 
   0   5  14        0.93        1.12      1.87 o 
   1   5  14        1.87        5.19      2.40 o 
   2   5  14       18.88       28.80      3.61 o 
   3   5  14       31.32       30.42      4.80 o 
 -15   0  15       28.11       34.83      6.49 o 
 -13   0  15       55.85       62.48      7.85 o 
 -11   0  15       30.54       29.02      5.12 o 
  -9   0  15      419.70      427.13     30.05 o 
  -7   0  15       94.33       94.74      5.91 o 
  -5   0  15      130.84      132.99      7.36 o 
  -3   0  15      713.35      743.50     43.02 o 
  -1   0  15       81.51       76.82      6.83 o 
   1   0  15      546.05      533.32     32.09 o 
   3   0  15       29.77       37.90      5.12 o 
   5   0  15       79.23       71.02      6.83 o 
   7   0  15        9.70        4.78      3.07 o 
   9   0  15      319.74      314.80     20.83 o 
 -15   1  15        1.17        3.93      2.17 o 
 -14   1  15        8.14        9.19      2.53 o 
 -13   1  15        1.23        5.06      2.04 o 
 -12   1  15        2.15        3.76      2.73 o 
 -11   1  15       85.65       71.39      5.43 o 
 -10   1  15        0.23        1.73      1.33 o 
  -9   1  15      249.87      230.69     10.05 o 
  -8   1  15      580.23      570.96     21.81 o 
  -7   1  15      225.52      227.74      8.16 o 
  -6   1  15       11.61       13.80      2.66 o 
  -5   1  15       62.39       66.43      3.25 o 
  -4   1  15      106.93       96.56      8.76 o 
  -3   1  15      669.90      675.61     23.98 o 
  -2   1  15       59.16       57.83      3.51 o 
  -1   1  15      179.82      159.89      8.63 o 
   0   1  15       94.13       98.74      9.22 o 
   1   1  15        9.42       11.12      2.13 o 
   2   1  15        7.65       10.96      2.13 o 
   3   1  15        3.54        3.54      4.44 o 
   4   1  15      259.27      243.66     11.59 o 
   5   1  15      296.73      290.49     12.62 o 
   6   1  15       43.31       46.68      3.67 o 
   7   1  15        0.70        0.75      1.54 o 
   8   1  15       75.86       75.94      4.78 o 
   9   1  15      111.77      120.69      7.12 o 
 -14   2  15      166.31      165.07     18.10 o 
 -13   2  15       44.46       53.58      8.02 o 
 -12   2  15       23.61       27.34      4.10 o 
 -11   2  15      115.09      107.22      6.36 o 
 -10   2  15       82.39       75.77      5.32 o 
  -9   2  15       16.79       26.51      3.01 o 
  -8   2  15        2.78        3.91      2.38 o 
  -7   2  15      170.47      166.43     10.02 o 
  -6   2  15       53.46       57.73      5.29 o 
  -5   2  15        2.00        4.90      1.32 o 
  -4   2  15     1789.59     1789.60     60.96 o 
  -3   2  15      245.45      244.73     10.03 o 
  -2   2  15       19.99       17.33      2.24 o 
  -1   2  15        8.18       10.84      1.75 o 
   0   2  15       96.67       91.93      4.86 o 
   1   2  15       36.09       37.11      5.50 o 
   2   2  15       40.97       36.79      3.85 o 
   3   2  15      231.24      223.67     11.27 o 
   4   2  15      109.34      103.12      6.26 o 
   5   2  15       64.75       61.20      4.70 o 
   6   2  15       54.32       49.93      5.73 o 
   7   2  15       38.26       39.93      4.51 o 
   8   2  15        0.02        2.05      2.41 o 
   9   2  15       42.58       49.23     19.12 o 
 -13   3  15       10.01        3.95      2.46 o 
 -12   3  15       75.10       76.02      5.67 o 
 -11   3  15       88.25       95.97      8.36 o 
 -10   3  15      167.86      164.94      8.71 o 
  -9   3  15      239.82      218.48     10.56 o 
  -8   3  15      104.18      108.03      6.44 o 
  -7   3  15       86.34       70.82      6.38 o 
  -6   3  15        1.31        0.74      2.06 o 
  -5   3  15       95.04       80.57      8.54 o 
  -4   3  15        8.35        8.58      2.90 o 
  -3   3  15      476.80      485.60     18.39 o 
  -2   3  15        0.14        1.93      1.47 o 
  -1   3  15     1558.58     1621.17     55.75 o 
   0   3  15      100.77       98.54      6.81 o 
   1   3  15       83.53       71.24      4.54 o 
   2   3  15        0.20        0.77      1.44 o 
   3   3  15      198.05      182.38      9.96 o 
   4   3  15        0.21        3.41      4.78 o 
   5   3  15        3.07        4.70      2.13 o 
   6   3  15        1.28        2.81      1.83 o 
   7   3  15       28.72       33.20      4.95 o 
   8   3  15      152.79      146.93     12.63 o 
 -11   4  15       26.79       26.57      4.09 o 
 -10   4  15        1.05        6.89      3.15 o 
  -9   4  15        7.66       15.49      6.32 o 
  -8   4  15        5.33        5.98      2.68 o 
  -7   4  15       30.13       30.89      4.84 o 
  -6   4  15      106.74       98.89     10.58 o 
  -5   4  15        6.70       12.31      5.80 o 
  -4   4  15       79.84       85.32      8.88 o 
  -3   4  15       47.82       45.17      5.62 o 
  -2   4  15        2.19        4.33      1.92 o 
  -1   4  15       86.04       83.95      5.28 o 
   0   4  15       29.41       42.09      3.83 o 
   1   4  15        7.30        7.85      2.05 o 
   2   4  15      170.75      196.64     14.08 o 
   3   4  15       52.69       55.70     11.44 o 
   4   4  15      162.85      159.87      8.22 o 
   5   4  15       49.60       57.19      6.10 o 
   6   4  15        0.39        5.12      3.41 o 
  -7   5  15      142.16      151.41     11.57 o 
  -6   5  15       87.74       95.03      8.72 o 
  -5   5  15       15.81       19.93      4.48 o 
  -4   5  15       14.40       13.66      8.71 o 
  -3   5  15        5.77        8.40      3.41 o 
  -2   5  15       13.97       18.38      5.98 o 
  -1   5  15       45.73       49.67      6.23 o 
   0   5  15       84.69       90.92      5.82 o 
   1   5  15        8.47       11.07      2.80 o 
   2   5  15        9.79       21.73      3.28 o 
 -14   0  16      157.88      148.52     13.66 o 
 -12   0  16       17.62       17.75      4.44 o 
 -10   0  16      268.03      256.76     19.46 o 
  -8   0  16     1231.28     1176.03     51.04 o 
  -6   0  16       69.90       72.17      4.94 o 
  -4   0  16       50.70       53.41      4.08 o 
  -2   0  16      347.57      302.51     19.80 o 
   0   0  16       91.41       99.36      8.19 o 
   2   0  16      665.68      688.67     40.63 o 
   4   0  16       40.37       46.09      5.80 o 
   6   0  16      502.73      508.40     31.07 o 
   8   0  16      147.71      142.38     11.27 o 
 -14   1  16      191.79      176.24     12.12 o 
 -13   1  16      180.88      161.65     10.02 o 
 -12   1  16      147.14      132.98      8.57 o 
 -11   1  16      264.47      248.26     13.64 o 
 -10   1  16      525.55      496.87     19.58 o 
  -9   1  16      608.60      568.19     24.61 o 
  -8   1  16        7.22        7.38      1.75 o 
  -7   1  16      265.38      267.79      9.38 o 
  -6   1  16        4.33        3.70      1.48 o 
  -5   1  16       31.26       27.93      2.57 o 
  -4   1  16        7.63        8.70      1.68 o 
  -3   1  16       18.05       19.97      2.16 o 
  -2   1  16      295.34      294.69     11.46 o 
  -1   1  16       27.52       31.83      6.49 o 
   0   1  16       40.86       46.47      6.15 o 
   1   1  16        2.39        2.88      1.64 o 
   2   1  16      277.86      268.12     12.67 o 
   3   1  16       84.21       88.68      6.49 o 
   4   1  16       56.91       46.28      5.63 o 
   5   1  16      100.84      101.53      5.47 o 
   6   1  16       44.07       47.27      3.81 o 
   7   1  16        6.92        3.93      2.29 o 
   8   1  16      114.50      115.17      9.22 o 
   9   1  16        0.14        2.27      2.05 o 
 -14   2  16      193.65      171.87     20.14 o 
 -13   2  16       30.83       36.90      4.59 o 
 -12   2  16      195.65      192.96     11.59 o 
 -11   2  16       16.11       19.79      2.78 o 
 -10   2  16       51.92       53.56      4.19 o 
  -9   2  16      226.32      211.07      9.85 o 
  -8   2  16       13.23       13.99      2.22 o 
  -7   2  16        6.59        8.64      2.58 o 
  -6   2  16       43.07       44.57     15.36 o 
  -5   2  16       82.23       77.50      4.43 o 
  -4   2  16      188.29      182.19      7.98 o 
  -3   2  16       19.16       19.80      2.66 o 
  -2   2  16      312.81      311.33     17.77 o 
  -1   2  16      113.05      128.01      7.64 o 
   0   2  16      391.95      383.04     17.58 o 
   1   2  16       77.10       71.99      5.33 o 
   2   2  16        1.00        3.27      2.22 o 
   3   2  16      203.59      201.80     14.00 o 
   4   2  16       38.85       37.77      4.08 o 
   5   2  16       83.85       65.28      5.19 o 
   6   2  16        7.28        5.29      3.90 o 
   7   2  16        6.44        9.14      2.13 o 
   8   2  16        0.09        2.33      3.41 o 
 -12   3  16       25.01       23.80      3.58 o 
 -11   3  16        5.71       10.93      2.57 o 
 -10   3  16        0.93        2.99      1.91 o 
  -9   3  16      253.92      231.59     13.76 o 
  -8   3  16       10.96       10.69      4.61 o 
  -7   3  16      268.11      250.01     14.46 o 
  -6   3  16        6.15        9.56      2.90 o 
  -5   3  16        0.03        0.04      1.80 o 
  -4   3  16      492.25      528.99     25.95 o 
  -3   3  16      186.47      181.92      8.33 o 
  -2   3  16      323.91      311.49     12.75 o 
  -1   3  16       24.60       23.17      3.11 o 
   0   3  16        0.10        1.01      1.93 o 
   1   3  16        7.40       13.75      2.36 o 
   2   3  16      512.90      517.97     23.25 o 
   3   3  16        1.05        0.00      2.22 o 
   4   3  16      179.12      182.04     13.66 o 
   5   3  16       10.60       18.87      4.78 o 
   6   3  16       51.84       50.44      4.48 o 
   7   3  16        2.76        8.68      2.98 o 
 -10   4  16       44.16       46.80      6.31 o 
  -9   4  16        0.64        5.49      2.94 o 
  -8   4  16        9.67       18.18      4.35 o 
  -7   4  16       22.77       22.95      4.18 o 
  -6   4  16       16.83       21.82      4.34 o 
  -5   4  16       51.99       52.26     10.07 o 
  -4   4  16       48.50       48.39      5.91 o 
  -3   4  16      432.14      425.57     23.90 o 
  -2   4  16        0.32        2.86      2.37 o 
  -1   4  16       81.65       88.72      5.45 o 
   0   4  16        4.88        5.70      2.52 o 
   1   4  16        2.73        2.64      2.80 o 
   2   4  16        1.50        0.32      1.78 o 
   3   4  16       17.68       11.21      3.03 o 
   4   4  16       40.87       48.92      5.33 o 
   5   4  16       33.37       39.67     14.17 o 
  -5   5  16       29.20       41.89      8.02 o 
  -4   5  16        8.54        9.35      3.66 o 
  -3   5  16      101.65      113.16      9.35 o 
  -2   5  16        5.84        9.34      3.93 o 
  -1   5  16       18.52       28.30      6.49 o 
   0   5  16       44.24       54.92     11.50 o 
 -13   0  17       15.71       13.66      4.10 o 
 -11   0  17     1301.94     1296.08     86.04 o 
  -9   0  17      422.11      428.84     30.39 o 
  -7   0  17       93.86       89.59      7.34 o 
  -5   0  17      128.95      146.79      8.09 o 
  -3   0  17       12.17       14.68      3.76 o 
  -1   0  17      563.74      523.08     31.75 o 
   1   0  17       52.71       46.09      5.80 o 
   3   0  17      353.86      332.22     21.51 o 
   5   0  17        5.43       14.68      3.76 o 
   7   0  17      734.07      801.00     47.46 o 
 -14   1  17       45.00       58.42      5.67 o 
 -13   1  17      183.25      182.35     11.22 o 
 -12   1  17        0.02        1.71      2.22 o 
 -11   1  17       77.71       78.79      8.88 o 
 -10   1  17      275.77      268.98     11.63 o 
  -9   1  17      343.35      338.51     14.05 o 
  -8   1  17       28.19       35.64      3.57 o 
  -7   1  17      972.90     1004.17     37.10 o 
  -6   1  17      181.07      175.24      7.65 o 
  -5   1  17     1275.89     1261.13     43.68 o 
  -4   1  17      204.94      217.12      9.15 o 
  -3   1  17      163.81      169.35      8.89 o 
  -2   1  17       52.97       57.62      4.59 o 
  -1   1  17        5.01        6.36      3.24 o 
   0   1  17       11.25        9.31      2.13 o 
   1   1  17      476.89      441.24     19.55 o 
   2   1  17       35.78       28.83      3.35 o 
   3   1  17        1.08        0.37      1.88 o 
   4   1  17        0.33        0.00      1.39 o 
   5   1  17       70.20       68.78      5.12 o 
   6   1  17      174.43      187.85      8.42 o 
   7   1  17       11.97       12.60      2.53 o 
   8   1  17      255.34      255.71     12.67 o 
 -13   2  17       25.49       29.95      4.22 o 
 -12   2  17        7.29        4.61      2.17 o 
 -11   2  17      296.78      291.55     13.08 o 
 -10   2  17        5.67       10.75      2.32 o 
  -9   2  17      305.23      305.03     13.27 o 
  -8   2  17        7.12        8.92      3.24 o 
  -7   2  17       31.61       28.59      4.10 o 
  -6   2  17      413.55      404.73     20.15 o 
  -5   2  17      134.13      132.73      6.37 o 
  -4   2  17      180.57      194.03      8.49 o 
  -3   2  17      242.35      243.90     10.23 o 
  -2   2  17      207.60      200.83      9.16 o 
  -1   2  17      118.92      125.11      7.51 o 
   0   2  17        2.98        4.87      2.06 o 
   1   2  17       81.17       81.30     13.49 o 
   2   2  17        2.14        6.24      2.21 o 
   3   2  17        8.86       12.62      2.77 o 
   4   2  17       48.37       53.99      4.81 o 
   5   2  17      373.35      352.77     16.54 o 
   6   2  17       14.39       18.50      3.23 o 
   7   2  17        7.11        9.00      2.39 o 
 -12   3  17       90.39      106.91      6.96 o 
 -11   3  17      184.74      197.96     10.10 o 
 -10   3  17      139.50      118.98      9.27 o 
  -9   3  17       25.32       24.79      4.42 o 
  -8   3  17       24.77       22.52      4.08 o 
  -7   3  17        0.68        4.84      3.07 o 
  -6   3  17        1.34        1.57      2.27 o 
  -5   3  17      122.67      122.36      8.94 o 
  -4   3  17       39.59       49.37      6.49 o 
  -3   3  17        5.56        2.15      1.71 o 
  -2   3  17       84.65       93.68      6.07 o 
  -1   3  17      749.21      782.14     28.42 o 
   0   3  17      490.96      510.52     19.35 o 
   1   3  17      571.47      633.53     44.90 o 
   2   3  17       94.48      102.13      7.17 o 
   3   3  17       16.16       16.05      3.20 o 
   4   3  17        1.25        7.95      2.46 o 
   5   3  17        8.17       11.77      3.76 o 
   6   3  17       10.63       25.33      3.44 o 
  -9   4  17        9.16       17.58      4.42 o 
  -8   4  17       94.50      100.31      8.77 o 
  -7   4  17      168.46      187.77     12.59 o 
  -6   4  17      237.80      229.31     14.11 o 
  -5   4  17      129.58      123.84     12.46 o 
  -4   4  17       93.89       93.55     10.24 o 
  -3   4  17       30.33       21.49      4.42 o 
  -2   4  17       61.54       72.20      7.05 o 
  -1   4  17       41.78       47.16      4.23 o 
   0   4  17       84.13       93.34      5.79 o 
   1   4  17        9.09        7.25      2.16 o 
   2   4  17       82.35      123.50      9.05 o 
   3   4  17       13.28       21.54      3.92 o 
 -14   0  18        1.27        0.68      2.73 o 
 -12   0  18      499.83      459.57     33.46 o 
 -10   0  18       62.96       66.24      7.51 o 
  -8   0  18        4.94        9.40      2.28 o 
  -6   0  18       53.73       47.12      6.15 o 
  -4   0  18      563.21      527.17     32.44 o 
  -2   0  18        2.03        2.05      2.39 o 
   0   0  18        4.93       13.32      3.41 o 
   2   0  18        8.07        9.22      3.41 o 
   4   0  18      196.63      175.50     12.97 o 
   6   0  18        0.19        5.80      3.07 o 
 -13   1  18      127.96      119.65      9.56 o 
 -12   1  18        1.98        1.46      1.80 o 
 -11   1  18      336.83      305.22     16.42 o 
 -10   1  18        2.06        2.75      2.22 o 
  -9   1  18       13.64       17.28      2.44 o 
  -8   1  18      452.06      452.10     18.03 o 
  -7   1  18       83.59       77.04      5.98 o 
  -6   1  18       26.39       29.09      2.87 o 
  -5   1  18      487.99      490.70     18.31 o 
  -4   1  18      262.62      268.91     13.01 o 
  -3   1  18       10.02        8.54      3.59 o 
  -2   1  18       41.63       51.39      7.17 o 
  -1   1  18       21.81       17.86      2.87 o 
   0   1  18        0.92        4.23      1.88 o 
   1   1  18      130.56      117.15      6.99 o 
   2   1  18        2.75        0.63      1.71 o 
   3   1  18      112.91      100.56      6.39 o 
   4   1  18        4.53        7.63      2.22 o 
   5   1  18       14.34       21.50      2.98 o 
   6   1  18       29.91       31.68      4.61 o 
   7   1  18       32.13       36.37      4.10 o 
 -12   2  18        0.22        1.69      2.04 o 
 -11   2  18      288.62      271.72     17.16 o 
 -10   2  18       97.01       88.02      6.05 o 
  -9   2  18       39.39       41.24      5.09 o 
  -8   2  18        5.21        8.41      2.87 o 
  -7   2  18       58.31       54.40      5.49 o 
  -6   2  18        0.09        0.00      1.76 o 
  -5   2  18       18.63       18.69      2.41 o 
  -4   2  18        5.56        7.50      1.85 o 
  -3   2  18      220.28      234.01      9.98 o 
  -2   2  18      603.57      610.68     26.61 o 
  -1   2  18      270.98      274.86     13.46 o 
   0   2  18        0.27        0.00      3.24 o 
   1   2  18       66.47       56.02      6.15 o 
   2   2  18      656.88      666.21     28.72 o 
   3   2  18        8.31        8.53      2.73 o 
   4   2  18        9.38       10.00      2.46 o 
   5   2  18      195.10      189.90      8.84 o 
   6   2  18        9.73       12.05      3.60 o 
 -11   3  18        4.65        7.88      3.46 o 
 -10   3  18       28.08       30.19      4.86 o 
  -9   3  18       33.12       48.25      5.91 o 
  -8   3  18       56.45       57.04      6.23 o 
  -7   3  18       14.08       16.33      3.85 o 
  -6   3  18      104.30      109.28      8.45 o 
  -5   3  18       54.54       56.21      6.15 o 
  -4   3  18       28.42       33.47      4.80 o 
  -3   3  18      172.07      179.66      8.53 o 
  -2   3  18        4.76        5.06      1.83 o 
  -1   3  18       44.88       56.36      6.83 o 
   0   3  18       73.95       84.35     16.73 o 
   1   3  18      296.40      296.41     17.58 o 
   2   3  18        1.96       12.13      2.90 o 
   3   3  18       87.97       97.13     11.10 o 
   4   3  18        5.52        2.73      3.24 o 
   5   3  18       35.42       44.32      4.34 o 
  -8   4  18       50.92       60.21      6.97 o 
  -7   4  18       80.45       74.09      9.56 o 
  -6   4  18       56.34       62.65      7.00 o 
  -5   4  18       46.10       48.48      7.51 o 
  -4   4  18       12.74       13.57      3.92 o 
  -3   4  18        0.18        3.34      2.94 o 
  -2   4  18        9.73       10.73      6.49 o 
  -1   4  18       11.84       17.33      3.01 o 
   0   4  18        0.26        0.00      2.03 o 
   1   4  18       25.87       26.23      4.23 o 
   2   4  18        0.06        0.90      2.37 o 
 -13   0  19       16.17       25.95      5.46 o 
 -11   0  19       45.79       51.56      6.83 o 
  -9   0  19      603.90      606.73     42.00 o 
  -7   0  19       35.63       48.14      6.49 o 
  -5   0  19       51.43       46.78      6.15 o 
  -3   0  19      308.73      341.78     22.53 o 
  -1   0  19      134.88      124.96     10.24 o 
   1   0  19        2.75        1.37      2.05 o 
   3   0  19       55.17       71.36      7.85 o 
   5   0  19       38.29       51.56      6.83 o 
 -13   1  19       33.76       37.33      4.59 o 
 -12   1  19      184.39      173.86     10.62 o 
 -11   1  19       87.22       84.68      6.39 o 
 -10   1  19       15.04       22.95      3.38 o 
  -9   1  19      213.50      212.65     12.06 o 
  -8   1  19      112.93      117.56      7.84 o 
  -7   1  19       95.94      103.97      7.24 o 
  -6   1  19      184.07      183.77      8.25 o 
  -5   1  19      146.96      147.70      8.41 o 
  -4   1  19      358.14      337.17     15.78 o 
  -3   1  19      332.40      324.00     19.46 o 
  -2   1  19        3.21        5.10      2.05 o 
  -1   1  19        0.14        2.41      2.22 o 
   0   1  19        0.48        1.26      1.56 o 
   1   1  19        5.00        7.59      4.61 o 
   2   1  19      172.43      153.19      8.68 o 
   3   1  19       16.28       14.27      5.12 o 
   4   1  19       33.16       40.16      4.22 o 
   5   1  19       27.86       32.01      3.98 o 
   6   1  19       15.03       19.27      3.35 o 
 -12   2  19        4.02       10.05      2.77 o 
 -11   2  19       17.03       13.70      3.49 o 
 -10   2  19      180.76      175.40     11.11 o 
  -9   2  19       26.69       22.90      4.02 o 
  -8   2  19      100.63      116.23     11.27 o 
  -7   2  19        3.79        5.02      2.53 o 
  -6   2  19       34.79       40.92      4.92 o 
  -5   2  19        4.24        6.49      1.77 o 
  -4   2  19      223.28      230.50      9.98 o 
  -3   2  19       50.46       50.41      4.80 o 
  -2   2  19       41.01       45.72      4.55 o 
  -1   2  19       46.00       52.43      4.92 o 
   0   2  19       32.87       35.54      4.10 o 
   1   2  19        0.65        5.73      2.21 o 
   2   2  19       31.36       32.28      4.27 o 
   3   2  19       17.36       30.66      4.44 o 
   4   2  19       12.16       19.12      3.25 o 
   5   2  19       17.62       20.16      3.08 o 
 -10   3  19       21.59       27.05      4.67 o 
  -9   3  19        3.37        6.79      3.24 o 
  -8   3  19        0.45        0.16      2.37 o 
  -7   3  19        2.52        8.44      5.12 o 
  -6   3  19        2.66        1.37      2.53 o 
  -5   3  19        0.00        3.05      5.29 o 
  -4   3  19      177.77      193.84     12.04 o 
  -3   3  19       19.66       18.06      3.21 o 
  -2   3  19       50.27       43.27      7.51 o 
  -1   3  19        1.59        5.23      2.53 o 
   0   3  19        1.36        5.35      4.95 o 
   1   3  19      116.89      116.82      7.71 o 
   2   3  19      193.09      206.55     11.42 o 
   3   3  19       16.15       21.60      6.83 o 
   4   3  19       59.31       65.48      5.98 o 
  -7   4  19      187.54      180.96     16.73 o 
  -6   4  19        7.09        4.48      3.25 o 
  -5   4  19        6.24        9.60      3.59 o 
  -4   4  19      239.02      231.75     14.53 o 
  -3   4  19      161.15      185.56     12.35 o 
  -2   4  19       15.07       23.44      4.55 o 
  -1   4  19        2.33        9.09      3.25 o 
   0   4  19       40.09       46.46      5.53 o 
 -12   0  20      108.43       92.87      9.90 o 
 -10   0  20      819.82      823.20     56.34 o 
  -8   0  20      759.19      782.23     46.78 o 
  -6   0  20      402.92      393.67     25.61 o 
  -4   0  20       88.65       81.94      8.19 o 
  -2   0  20      884.99      865.19     51.22 o 
   0   0  20       17.39       24.24      4.78 o 
   2   0  20        7.89        6.83      3.07 o 
   4   0  20      107.03      109.60      9.90 o 
 -12   1  20       82.64       83.29      6.52 o 
 -11   1  20      168.33      166.59     10.37 o 
 -10   1  20        3.49        1.02      2.39 o 
  -9   1  20       20.30       21.51      3.69 o 
  -8   1  20        0.51        1.97      2.04 o 
  -7   1  20      104.03      104.48     10.58 o 
  -6   1  20       22.98       30.55      3.93 o 
  -5   1  20        1.73        1.52      1.89 o 
  -4   1  20      152.84      156.64      8.79 o 
  -3   1  20       79.32       77.10      5.82 o 
  -2   1  20        0.08        0.85      1.69 o 
  -1   1  20        4.46       10.33      3.24 o 
   0   1  20        9.43       16.74      2.87 o 
   1   1  20        2.52        2.90      2.90 o 
   2   1  20      229.80      231.88     15.71 o 
   3   1  20       51.22       61.20      5.30 o 
   4   1  20       40.80       53.06      4.94 o 
   5   1  20        1.02        2.17      2.04 o 
 -11   2  20       47.60       49.51      7.85 o 
 -10   2  20       75.13       79.36     10.07 o 
  -9   2  20       29.43       30.26      4.67 o 
  -8   2  20        0.34        4.64      2.53 o 
  -7   2  20        4.93        7.13      2.87 o 
  -6   2  20       69.17       71.73      8.37 o 
  -5   2  20      105.09      102.43     11.95 o 
  -4   2  20       38.82       54.84      6.49 o 
  -3   2  20       50.30       61.95      5.56 o 
  -2   2  20       12.18       19.55      3.41 o 
  -1   2  20       88.17      103.64      8.88 o 
   0   2  20      112.54      122.07      7.68 o 
   1   2  20       38.64       49.37      5.00 o 
   2   2  20        0.99        2.93      1.96 o 
   3   2  20       11.86       18.35      3.35 o 
   4   2  20      128.36      138.39      8.44 o 
  -9   3  20      146.10      152.65     10.94 o 
  -8   3  20        3.96        4.34      2.94 o 
  -7   3  20       33.07       31.78      4.99 o 
  -6   3  20        1.13        5.29      2.94 o 
  -5   3  20       26.93       35.26      5.16 o 
  -4   3  20       22.07       21.79      4.35 o 
  -3   3  20        0.09        1.93      2.14 o 
  -2   3  20       17.60       18.55      3.66 o 
  -1   3  20       90.37      127.68      8.44 o 
   0   3  20      210.50      211.67     11.80 o 
   1   3  20        0.39        4.86      2.33 o 
   2   3  20      137.62      147.20      9.14 o 
 -11   0  21        1.48        0.00      2.73 o 
  -7   0  21        0.20        4.44      3.41 o 
  -5   0  21      161.42      168.33     13.32 o 
  -3   0  21        8.79       15.36      4.44 o 
  -1   0  21       56.68       54.29      7.17 o 
   1   0  21        2.87        7.51      3.41 o 
   3   0  21      118.21      120.87     10.58 o 
 -11   1  21       73.25       85.02      9.56 o 
 -10   1  21       64.06       60.78      8.19 o 
  -9   1  21       53.80       51.53      5.54 o 
  -8   1  21       62.01       63.85      8.88 o 
  -7   1  21       27.76       34.14      6.83 o 
  -6   1  21        1.13        3.07      2.90 o 
  -5   1  21      121.02      107.31     11.44 o 
  -4   1  21      290.79      288.70     14.22 o 
  -3   1  21      108.36      124.36      7.71 o 
  -2   1  21       26.78       38.99      4.33 o 
  -1   1  21       15.43       31.68      6.66 o 
   0   1  21       51.37       59.29      5.30 o 
   1   1  21        5.35        1.71      1.89 o 
   2   1  21      106.07      101.10      6.76 o 
   3   1  21       20.46       32.49      4.10 o 
   4   1  21       48.81       69.35     16.73 o 
 -10   2  21       99.08       89.72      7.79 o 
  -9   2  21      207.98      210.89     12.91 o 
  -8   2  21       56.99       69.44      6.89 o 
  -7   2  21       67.20       75.66      7.05 o 
  -6   2  21        9.41       13.32      4.78 o 
  -5   2  21        3.77        9.22      4.44 o 
  -4   2  21       14.77       20.50      6.15 o 
  -3   2  21      108.01       97.76     11.95 o 
  -2   2  21      352.52      375.56     17.93 o 
  -1   2  21        0.12        1.33      2.02 o 
   0   2  21       23.25       34.34      4.35 o 
   1   2  21        1.24        4.12      2.28 o 
   2   2  21        2.69        5.80      2.28 o 
   3   2  21       62.83       65.44      8.71 o 
  -7   3  21        2.04        5.32      3.15 o 
  -6   3  21       85.23       86.93      7.87 o 
  -5   3  21        0.00        8.19      5.46 o 
  -4   3  21        2.83        5.80      5.12 o 
  -3   3  21       45.37       58.73     10.58 o 
  -2   3  21       13.88       14.21      3.29 o 
  -1   3  21        8.72       12.10      2.94 o 
   0   3  21       56.23       57.83     12.97 o 
  -6   0  22      101.81      102.77      9.90 o 
  -4   0  22       34.40       50.53      7.17 o 
  -2   0  22       68.80       75.80      8.54 o 
   0   0  22      126.27      110.62      9.90 o 
   2   0  22       29.67       38.24      6.49 o 
  -9   1  22        1.52        3.07      4.10 o 
  -8   1  22        2.42        1.37      3.07 o 
  -7   1  22       11.94       10.24      4.44 o 
  -6   1  22        1.92        7.04      2.53 o 
  -5   1  22       32.80       41.22      4.59 o 
  -4   1  22       49.45       52.91      5.05 o 
  -3   1  22        0.00        1.90      1.89 o 
  -2   1  22       97.05      103.61      7.09 o 
  -1   1  22       13.39        9.16      2.53 o 
   0   1  22        6.96       17.34      5.63 o 
   1   1  22        0.03        2.30      1.89 o 
   2   1  22      193.00      245.22     12.67 o 
  -9   2  22        6.20        7.92      3.25 o 
  -8   2  22      120.38      135.89     13.66 o 
  -7   2  22       74.83       68.29     10.24 o 
  -6   2  22       28.79       32.09      7.51 o 
  -5   2  22       39.33       40.29      7.85 o 
  -4   2  22      397.40      423.43     19.97 o 
  -3   2  22       20.39       24.70      3.92 o 
  -2   2  22       18.90       16.58      3.35 o 
  -1   2  22       26.67       34.25      7.68 o 
   0   2  22       47.42       50.90      5.25 o 
   1   2  22       61.50       88.42      7.51 o 
  -4   3  22       42.79       61.12     10.24 o 
  -7   0  23      187.55      216.81     16.39 o 
  -5   0  23       23.78       20.14      5.12 o 
  -3   0  23       72.40       74.43      8.54 o 
  -1   0  23      169.19      158.08     12.97 o 
   1   0  23       97.37      111.65     10.24 o 
  -8   1  23        6.37        9.56      4.78 o 
  -7   1  23       90.01      106.87     10.58 o 
  -6   1  23       85.94       78.87      9.56 o 
  -5   1  23       69.90       81.05      7.00 o 
  -4   1  23      117.21      112.75      7.47 o 
  -3   1  23      215.09      199.61     13.66 o 
  -2   1  23       65.81       94.72      6.85 o 
  -1   1  23      120.05      131.25      8.20 o 
   0   1  23        0.93        3.64      2.13 o 
   1   1  23        7.34        8.37      2.66 o 
  -6   2  23       29.08       40.97      8.54 o 
  -5   2  23       33.74       36.87      7.85 o 
  -4   2  23      106.83      125.80     10.93 o 
  -3   2  23        0.37        4.10      2.21 o 
  -2   2  23        0.07        0.00      1.89 o 
  -6   0  24        9.05        9.22      4.10 o 
  -4   0  24      204.18      230.47     17.41 o 
  -2   0  24       35.61       54.97      7.85 o 
  -6   1  24        0.26        0.00      3.41 o 
  -5   1  24        6.25        9.20      4.10 o 
  -4   1  24      138.33      139.57      8.79 o 
  -3   1  24      109.63      112.86      7.58 o 
  -2   1  24       78.92      104.37      9.39 o 
                                                 
